# Supplementary material for: Genome-wide sequence variations between wild and cultivated tomato species revisited by whole genome sequence mapping
Source: BMC Genomics. 2017 Jun 2;18:430. doi: 10.1186/s12864-017-3822-3 (PMC5455116; doi:10.1186/s12864-017-3822-3)
Supplement: Supplementary file 2 — Common high quality SNPs within each species of wild tomato. Table S5. Genes having species specific nucleotide variations in each of twelve wild tomato species. Table S7. List of genes with common Variations (SNPs and InDels) present in all wild but not present in any cultivated tomato. Table S8. List of genes with high Impact common wild variant alleles. Table S9. Variations (present in all wild but absent in all cultivated tomato) and positions of variations in R genes with gene coordinates and gene annotation. Table S10. List of genes with less than Tajima’s D value −3. (XLS 482 kb) [file 12864_2017_3822_MOESM2_ESM.xls]

## Sheet: Table S4
Genome-wide sequence variations between wild and cultivated tomato species revisited by whole genome sequence mapping
Kamlesh Kumar Sahu and Debasis Chattopadhyay
National Institute of Plant Genome Research, Aruna Asaf Ali Marg, New Delhi, India
	Additional File 2: Tables S4, S5, S7-S10
Table S4 - Common high quality SNPs within each species of wild tomato
Sn.	SNPs	Ch01	Ch02	Ch03	Ch04	Ch05	Ch06	Ch07	Ch08	Ch09	Ch10	Ch11	Ch12	Total
1	S. pimpinellifolium	300067	129386	227431	235782	76219	76608	72639	359760	109906	203440	121097	110614	2022949
2	S. cheesmaniae	126349	158415	173421	234700	197661	153938	129578	109697	107112	123222	249232	298414	2061739
3	S. galapagense	294267	185219	286398	284584	234824	168013	255547	284480	376131	214726	270151	331851	3186191
4	S. chmielewskii	638427	406430	442284	548153	423908	351068	406926	427385	534156	515647	330991	493195	5518570
5	S. arcanum	254638	202415	189577	287451	259747	197170	242168	230054	207885	245006	148186	223917	2688214
6	S. neorickii	543502	333520	387110	481907	388226	311045	359086	370584	467502	424921	289281	437619	4794303
7	S. huaylasense	119650	96286	122518	137030	101927	85893	106039	95590	111561	101682	104290	135086	1317552
8	S. peruvianum	205779	149523	216946	208082	177478	159213	232945	181826	206944	186882	167963	192448	2286029
9	S. corneliomuelleri	397311	298507	362487	370710	357891	243641	374219	375386	344826	327710	287400	345377	4085465
10	S. chilense	232099	156594	248543	232152	184498	174379	277493	201754	224250	204686	161403	215534	2513385
11	S. habrochaites	148863	120558	180814	141463	154304	102692	121178	109249	123842	117339	93014	110644	1523960
12	S. pennellii	113173	84267	84000	135204	93620	94256	115552	98778	82519	101159	76718	111237	1190483

## Sheet: Table S5
Table S5 - Genes having species specific nucleotide variations in each of twelve wild tomato species. (The number of species-specific nucleotide variations in each species is mentioned under the respective species.)
Sn.	Gene ID	Start	End	Orientation	Length	S. che	S. gal	S. pim	S. hab	S. pen	S. neo	S. arc	S. chm	S. per	S. hua	S. chi	S. cor	Gene Name
1	Solyc01g079450.2.1	71013718	71023830	-	10113	1	10	10	23	1	10	17	12	1	1	6	8	Peptidase S9 prolyl oligopeptidase active site domain protein IPR001375 Peptidase S9, prolyl oligopeptidase active site region
2	Solyc01g110700.2.1	89071526	89315619	-	244094	6	372	49	384	31	403	34	609	41	6	34	342	Unknown Protein
3	Solyc01g111180.2.1	89072019	89286640	-	214622	6	336	2	327	28	337	25	482	34	4	30	303	Unknown Protein
4	Solyc03g031530.2.1	8312495	8317154	-	4660	1	18	2	2	1	1	4	12	2	1	5	5	Os01g0786800 protein (Fragment) IPR002781 Protein of unknown function DUF81
5	Solyc06g059930.2.1	34213417	34254456	+	41040	20	21	1	28	16	27	8	64	8	4	34	41	Sesquiterpene synthase 1
6	Solyc06g059910.2.1	34233173	34254292	+	21120	10	8	1	12	16	11	3	29	2	1	8	31	Alpha-humulene_(-)-(E)-beta-caryophyllene synthase IPR005630 Terpene synthase, metal-binding domain
7	Solyc07g006300.2.1	1096789	1105446	+	8658	1	25	2	5	2	8	4	29	3	3	5	38	CER1 protein (Fragment) IPR006694 Fatty acid hydroxylase
8	Solyc12g049550.1.1	46635474	46642016	-	6543	1	8	4	2	1	28	3	44	2	1	8	6	GDSL esterase_lipase 5 IPR001087 Lipase, GDSL

## Sheet: Table S7
Table S7 - List of genes with common Variations (SNPs and InDels) present in all wild but not present in any cultivated tomato
Sn.	Gene ID	start	end	ori	size	SNPs	InDels	Gene Name
1	Solyc01g009120.2.1	3135993	3143714	-	7722	1	0	Histone deacetylase family protein expressed IPR000286 Histone deacetylase superfamily
2	Solyc01g010130.2.1	4870120	4873334	+	3215	1	0	Transcription factor IPR011598 Helix-loop-helix DNA-binding
3	Solyc01g010290.2.1	5087121	5091624	-	4504	1	0	Ureide permease 2 IPR009834 Fatty acid elongase 3-ketoacyl-CoA synthase 1
4	Solyc01g010410.2.1	5311121	5313481	+	2361	1	0	Cys2_His2 zinc-finger transcription factor IPR007087 Zinc finger, C2H2-type
5	Solyc01g010470.2.1	5362049	5364988	+	2940	1	0	Isoamylase N-terminal domain containing protein
6	Solyc01g010650.2.1	5655290	5660901	-	5612	1	0	UDP-galactose transporter 3 IPR013657 UAA transporter
7	Solyc01g010710.2.1	5740284	5746099	-	5816	2	0	Serine carboxypeptidase 1 IPR001563 Peptidase S10, serine carboxypeptidase
8	Solyc01g010860.2.1	6302978	6307253	+	4276	1	0	Sphingosine hydroxylase IPR006694 Fatty acid hydroxylase
9	Solyc01g010930.2.1	6454334	6464408	-	10075	1	0	Os03g0169000 protein (Fragment) IPR004348 Protein of unknown function DUF246, plant
10	Solyc01g010950.2.1	6505612	6517771	-	12160	1	0	Kinase family protein IPR016253 Integrin-linked protein kinase
11	Solyc01g010990.2.1	6840132	6841662	+	1531	1	0	Unknown Protein
12	Solyc01g011000.2.1	6848050	6851207	-	3158	2	0	Eukaryotic translation initiation factor 5A IPR001884 Translation elongation factor, IF5A
13	Solyc01g011040.2.1	7002577	7009509	-	6933	1	0	LRR receptor-like serine_threonine-protein kinase, RLP
14	Solyc01g011090.2.1	7593703	7610186	+	16484	3	0	Phospholipid-transporting ATPase IPR001757 ATPase, P-type, K_Mg_Cd_Cu_Zn_Na_Ca_Na_H-transporter
15	Solyc01g011100.2.1	7606130	7621713	+	15584	2	0	Phospholipid-transporting ATPase IPR006539 ATPase, P-type, phospholipid-translocating, flippase
16	Solyc01g011340.2.1	8677842	8684080	+	6239	1	0	Serine_threonine-protein phosphatase-tetraphosphatase
17	Solyc01g014490.2.1	13976404	13992385	-	15982	5	0	Type II DNA topoisomerase VI subunit B IPR015320 DNA topoisomerase VI, subunit B, transducer
18	Solyc01g014510.1.1	14015957	14016832	+	876	1	0	S-locus-specific glycoprotein S14 (Fragment) lectin
19	Solyc01g014520.1.1	14027537	14028823	+	1287	1	0	Receptor-like protein kinase IPR002290 Serine_threonine protein kinase
20	Solyc01g014840.2.1	15577916	15583605	-	5690	2	0	Tir-nbs-lrr, resistance protein
21	Solyc01g014850.2.1	15586445	15597388	-	10944	1	0	Zinc finger CCCH domain-containing protein 14 IPR018111 K Homology, type 1, subgroup
22	Solyc01g020440.2.1	30867272	30881047	-	13776	1	0	Replication factor C subunit 5 IPR019483 DNA polymerase III, clamp-loader complex, subunit E, C-terminal
23	Solyc01g028810.2.1	33327242	33332361	-	5120	1	0	chaperonin IPR001844 Chaperonin Cpn60
24	Solyc01g028840.1.1	33518699	33522713	+	4015	1	0	Helicase-like protein IPR010285 Protein of unknown function DUF889, eukaryote
25	Solyc01g028870.2.1	33675673	33684181	+	8509	1	0	N utilization substance protein B homolog IPR006027 NusB_RsmB_TIM44
26	Solyc01g028900.2.1	33896708	33906524	-	9817	1	0	1-deoxy-D-xylulose-5-phosphate synthase IPR005475 Transketolase, central region
27	Solyc01g028930.2.1	34805699	34816768	+	11070	1	0	TATA-box binding protein IPR000814 TATA-box binding
28	Solyc01g044360.2.1	38315802	38327517	+	11716	2	0	Importin beta-3 IPR011989 Armadillo-like helical
29	Solyc01g044480.2.1	39141711	39165377	+	23667	1	0	Elongation factor P IPR008991 Translation protein SH3-like
30	Solyc01g044490.2.1	39141736	39166228	+	24493	1	0	Elongation factor P family protein expressed IPR015365 Elongation factor P, C-terminal
31	Solyc01g056340.2.1	46495644	46516174	+	20531	1	0	DET1-like protein IPR019138 De-etiolated protein 1, Det1
32	Solyc01g056720.2.1	49182437	49192481	-	10045	1	1	Aquaporin SIP12 IPR000425 Major intrinsic protein
33	Solyc01g056760.2.1	49372570	49378698	+	6129	4	0	DNA-binding protein HEXBP IPR001878 Zinc finger, CCHC-type
34	Solyc01g056850.2.1	49888486	49895035	-	6550	0	1	CTP synthase IPR004468 CTP synthase
35	Solyc01g057040.2.1	50861679	50866586	+	4908	1	0	PDE320
36	Solyc01g057090.2.1	51248321	51270797	-	22477	3	0	Rhodopsin-like receptor IPR019358 Protein of unknown function DUF2215
37	Solyc01g057270.2.1	53184636	53195279	+	10644	1	0	Calmodulin-binding transcription activator 1 IPR005559 CG-1
38	Solyc01g057520.2.1	54163130	54174043	+	10914	3	0	Genomic DNA chromosome 3 P1 clone MGD8 IPR011989 Armadillo-like helical
39	Solyc01g057750.1.1	56487642	56489504	+	1863	1	0	DNAJ heat shock N-terminal domain-containing protein IPR015609 Molecular chaperone, heat shock protein, Hsp40, DnaJ
40	Solyc01g057830.2.1	56934925	56939761	+	4837	1	0	30S ribosomal protein S1 IPR003029 Ribosomal protein S1, RNA binding domain
41	Solyc01g057850.2.1	56970792	56983926	-	13135	3	0	Serologically defined colon cancer antigen 1 (Fragment) IPR008532 Protein of unknown function DUF814
42	Solyc01g058010.2.1	57853719	57859018	+	5300	1	0	Neutral invertase IPR006937 Plant neutral invertase
43	Solyc01g058190.2.1	58437988	58440724	+	2737	0	1	30S ribosomal protein S6 IPR000529 Ribosomal protein S6
44	Solyc01g058260.2.1	58770102	58774780	-	4679	1	0	Poly(A) polymerase polymerase, central region
45	Solyc01g058320.2.1	58934187	58936290	+	2104	1	0	T6A9.7 protein
46	Solyc01g058390.2.1	59252697	59258614	-	5918	1	0	Galactokinase IPR000705 Galactokinase
47	Solyc01g058720.2.1	60821655	60822485	-	831	1	0	NaCl-inducible Ca2+-binding protein IPR011992 EF-Hand type
48	Solyc01g058730.2.1	60842920	60852142	-	9223	2	0	Os03g0310500 protein (Fragment)
49	Solyc01g059840.1.1	61506373	61507764	-	1392	1	0	GDSL esterase_lipase At4g16230 IPR001087 Lipase, GDSL
50	Solyc01g059860.2.1	61725129	61733391	-	8263	1	0	Kinase family protein IPR002290 Serine_threonine protein kinase
51	Solyc01g059920.2.1	62145992	62156189	+	10198	2	0	Genomic DNA chromosome 3 TAC clone K14A17 IPR016027 Nucleic acid-binding, OB-fold-like
52	Solyc01g060030.2.1	62258951	62260745	+	1795	2	0	Zinc finger CCHC domain-containing protein 10
53	Solyc01g060040.2.1	62265462	62270575	-	5114	1	1	Bromodomain and WD repeat-containing protein 1 (Predicted) IPR001487 Bromodomain
54	Solyc01g060080.2.1	62357529	62376770	-	19242	2	0	Serine_threonine-protein phosphatase 4 regulatory subunit 3 IPR006887 Protein of unknown function DUF625
55	Solyc01g060150.2.1	62511139	62524688	-	13550	2	0	Unknown Protein
56	Solyc01g060270.1.1	62795365	62797166	+	1802	1	0	Os06g0207500 protein (Fragment) IPR004253 Protein of unknown function DUF231, plant
57	Solyc01g060280.2.1	62800092	62812738	+	12647	1	0	STAM binding protein IPR000555 Mov34_MPN_PAD-1
58	Solyc01g060450.2.1	63841510	63843144	+	1635	1	0	Unknown Protein IPR009606 Protein of unknown function DUF1218
59	Solyc01g060490.2.1	64091164	64092076	+	913	1	0	GATA transcription factor 22 IPR000679 Zinc finger, GATA-type
60	Solyc01g065490.2.1	64128442	64131779	+	3338	1	0	Aldo_keto reductase IPR001395 Aldo_keto reductase
61	Solyc01g065710.2.1	64687653	64690458	-	2806	1	0	Unknown Protein
62	Solyc01g065720.2.1	64704413	64723926	-	19514	1	0	Phospholipase D IPR016555 Phospholipase D, eukaryota
63	Solyc01g066310.2.1	66350478	66359005	+	8528	1	0	Acyl-CoA dehydrogenase IPR009100 Acyl-CoA dehydrogenase_oxidase, middle and N-terminal
64	Solyc01g066480.2.1	66874829	66881864	-	7036	1	0	Fumarylacetoacetate hydrolase domain-containing protein 1 IPR002529 Fumarylacetoacetase, C-terminal-like
65	Solyc01g066740.2.1	67286174	67294487	-	8314	3	0	Transducin family protein (Fragment) IPR017986 WD40 repeat, region
66	Solyc01g066820.2.1	67387973	67396165	+	8193	1	0	Kinesin like protein IPR001752 Kinesin, motor region
67	Solyc01g066850.2.1	67451222	67453528	+	2307	1	0	Nodulin MtN21 family protein IPR000620 Protein of unknown function DUF6, transmembrane
68	Solyc01g066870.2.1	67483803	67485938	+	2136	1	0	Protein phosphatase 2C containing protein IPR015655 Protein phosphatase 2C
69	Solyc01g066900.2.1	67544396	67548020	+	3625	1	1	Os12g0541400 protein (Fragment)
70	Solyc01g066940.2.1	67600856	67606237	+	5382	1	0	Vesicle-associated membrane protein 7B IPR001388 Synaptobrevin
71	Solyc01g067090.2.1	67818751	67822171	-	3421	1	0	Homeodomain-like
72	Solyc01g067100.2.1	67853401	67862419	-	9019	2	0	Cullin 1-like protein C IPR001373 Cullin, N-terminal
73	Solyc01g067160.2.1	67958162	67964746	+	6585	2	0	Unknown Protein
74	Solyc01g067210.2.1	68009111	68014246	+	5136	2	0	Cullin 1-like protein C IPR001373 Cullin, N-terminal
75	Solyc01g067220.1.1	68016482	68018096	+	1615	1	0	Unknown Protein
76	Solyc01g067270.2.1	68054495	68063618	+	9124	2	0	Cullin 1-like protein C IPR001373 Cullin, N-terminal
77	Solyc01g067280.2.1	68082848	68085391	-	2544	1	0	F-box domain containing protein IPR001810 Cyclin-like F-box
78	Solyc01g067290.2.1	68104891	68106498	+	1608	1	0	NAD-dependent epimerase_dehydratase-binding domain
79	Solyc01g067360.2.1	68204221	68208658	-	4438	1	0	CHY zinc finger family protein expressed IPR008913 Zinc finger, CHY-type
80	Solyc01g067380.2.1	68232701	68239132	-	6432	1	0	Lipase IPR002921 Lipase, class 3
81	Solyc01g067390.2.1	68257411	68268333	+	10923	4	0	Chromodomain-helicase-DNA-binding protein 2 IPR000330 SNF2-related
82	Solyc01g067400.2.1	68270103	68279664	-	9562	1	0	Serine_threonine-protein kinase IPR002290 Serine_threonine protein kinase
83	Solyc01g067480.2.1	68566952	68579332	+	12381	2	0	Kelch-domain-containing protein IPR015915 Kelch-type beta propeller
84	Solyc01g067490.2.1	68580146	68595715	-	15570	5	0	Anaphase-promoting complex subunit 7 IPR011990 Tetratricopeptide-like helical
85	Solyc01g067500.2.1	68612561	68622917	+	10357	0	1	Serine_threonine-protein phosphatase 2A regulatory subunit B_apos_apos subunit gamma IPR011992 EF-Hand type
86	Solyc01g067520.2.1	68654327	68658237	+	3911	3	0	Cellulose synthase D-like protein IPR005150 Cellulose synthase
87	Solyc01g067530.2.1	68662411	68673307	+	10897	1	0	GTPase obg IPR014100 GTP-binding protein Obg_CgtA
88	Solyc01g067580.2.1	68775027	68778067	-	3041	1	0	Unknown Protein
89	Solyc01g067600.2.1	68830465	68839206	+	8742	2	0	CW-type Zinc Finger family protein expressed IPR011124 Zinc finger, CW-type
90	Solyc01g067640.2.1	68901650	68907289	+	5640	1	0	Cell division protein kinase 12 IPR002290 Serine_threonine protein kinase
91	Solyc01g067680.2.1	68951551	68954758	-	3208	1	0	Tubby-like F-box protein 6 IPR000007 Tubby, C-terminal
92	Solyc01g067700.2.1	68979290	68994801	-	15512	1	0	Unknown Protein
93	Solyc01g067710.2.1	69042078	69046945	+	4868	1	0	Sodium_hydrogen exchanger IPR018407 Na+_H+ exchanger, isoforms 1-4, conserved region
94	Solyc01g067720.2.1	69048806	69053954	-	5149	1	0	Vesicle-associated membrane protein-associated protein IPR000535 Major sperm protein
95	Solyc01g067740.2.1	69074003	69078931	+	4929	1	0	Superoxide dismutase IPR001424 Superoxide dismutase, copper_zinc binding
96	Solyc01g067790.2.1	69160687	69166508	+	5822	4	0	Mediator of DNA damage checkpoint protein 1 IPR001357 BRCT
97	Solyc01g068340.2.1	69946444	69955860	+	9417	1	0	Crossover junction endonuclease mus81 IPR006166 DNA repair nuclease, XPF-type_Helicase
98	Solyc01g068440.1.1	70080119	70083873	+	3755	1	0	Os06g0207500 protein (Fragment) IPR004253 Protein of unknown function DUF231, plant
99	Solyc01g068480.2.1	70111269	70125144	+	13876	3	0	Embryo defective 2765 (Fragment)
100	Solyc01g068500.2.1	70131982	70142492	+	10511	1	0	Early-responsive to dehydration protein-like IPR003864 Protein of unknown function DUF221
101	Solyc01g068550.2.1	70160716	70161864	+	1149	1	0	O-methyltransferase IPR016461 O-methyltransferase, COMT, eukaryota
102	Solyc01g068580.2.1	70178637	70187719	+	9083	1	0	C9orf78 IPR010756 Hepatocellular carcinoma-associated antigen 59
103	Solyc01g068620.2.1	70221049	70224411	+	3363	1	0	Cyclase_dehydrase IPR005031 Streptomyces cyclase_dehydrase
104	Solyc01g079070.2.1	70655889	70657886	+	1998	1	0	SNF7 family protein IPR005024 Snf7
105	Solyc01g079080.2.1	70658456	70664129	-	5674	1	0	Coiled-coil protein
106	Solyc01g079150.2.1	70748785	70752675	-	3891	1	0	AE family transporter anion exchange IPR003020 Bicarbonate transporter, eukaryotic
107	Solyc01g079210.2.1	70807853	70815294	+	7442	1	0	SWR1-complex protein 4 IPR001005 SANT, DNA-binding
108	Solyc01g079230.2.1	70832208	70839060	+	6853	1	0	Agenet domain-containing protein IPR007930 Protein of unknown function DUF724
109	Solyc01g079250.2.1	70850920	70856753	-	5834	1	0	mRNA splicing factor ATP-dependent RNA helicase IPR014001 DEAD-like helicase, N-terminal
110	Solyc01g079310.2.1	70898330	70904143	+	5814	1	0	Unknown Protein IPR019020 Cytochrome c-552_DMSO reductase-like, haem-binding domain
111	Solyc01g079320.2.1	70904161	70906500	-	2340	1	0	Pentatricopeptide repeat-containing protein IPR002885 Pentatricopeptide repeat
112	Solyc01g079330.2.1	70909331	70918655	-	9325	2	0	ATP dependent RNA helicase IPR011545 DNA_RNA helicase, DEAD_DEAH box type, N-terminal
113	Solyc01g079350.2.1	70955389	70958207	+	2819	1	0	PAPA-1-like conserved region family protein expressed IPR006880 PAPA-1-like conserved region
114	Solyc01g079380.1.1	70972797	70974284	+	1488	1	0	GRAS transcription factor (Fragment) IPR005202 GRAS transcription factor
115	Solyc01g079390.2.1	70975487	70990999	+	15513	0	1	Histone-lysine N-methyltransferase MEDEA IPR001214 SET
116	Solyc01g079410.2.1	70996670	71002457	-	5788	1	0	SMP-30_Gluconolaconase_LRE domain protein IPR011042 Six-bladed beta-propeller, TolB-like
117	Solyc01g079450.2.1	71013718	71023830	-	10113	3	0	Peptidase S9 prolyl oligopeptidase active site domain protein IPR001375 Peptidase S9, prolyl oligopeptidase active site region
118	Solyc01g079510.2.1	71069631	71090760	+	21130	8	1	WD-40 repeat protein-like IPR017986 WD40 repeat, region
119	Solyc01g079520.2.1	71091922	71101937	+	10016	1	0	DNA mismatch repair protein muts IPR017261 DNA mismatch repair protein Msh6
120	Solyc01g079980.2.1	71631382	71632836	-	1455	1	0	Xylanase inhibitor (Fragment) IPR001461 Peptidase A1
121	Solyc01g080000.1.1	71641199	71642536	-	1338	1	0	Xylanase inhibitor (Fragment) IPR001461 Peptidase A1
122	Solyc01g080140.2.1	71805945	71820466	-	14522	1	0	Dolichol-phosphate mannosyltransferase IPR013744 Protein of unknown function DUF1749
123	Solyc01g080180.2.1	71906724	71912927	+	6204	1	0	Structural constituent of ribosome IPR008195 Ribosomal protein L34e
124	Solyc01g080200.2.1	71915886	71927533	-	11648	3	0	At2g23590-like protein (Fragment)
125	Solyc01g080250.2.1	71983066	71992106	-	9041	1	0	BTB_POZ domain containing protein expressed IPR013089 Kelch related
126	Solyc01g080270.2.1	72007308	72026968	-	19661	2	0	Alpha_beta hydrolase IPR000073 Alpha_beta hydrolase fold-1
127	Solyc01g080300.2.1	72047959	72052509	+	4551	1	0	Cobalt transport protein IPR003339 Cobalt transport protein
128	Solyc01g080310.2.1	72051326	72056689	+	5364	1	0	Pentatricopeptide repeat-containing protein IPR002885 Pentatricopeptide repeat
129	Solyc01g080350.2.1	72075146	72082732	-	7587	0	1	Calcium binding protein 39-like IPR013878 Mo25-like
130	Solyc01g080360.2.1	72102428	72119735	+	17308	2	2	MHD domain-containing death-inducing protein IPR008968 Clathrin adaptor, mu subunit, C-terminal
131	Solyc01g080400.2.1	72157816	72163270	+	5455	1	0	Integrin-linked kinase-associated serine_threonine phosphatase 2C IPR015655 Protein phosphatase 2C
132	Solyc01g080430.2.1	72177114	72182165	+	5052	1	1	Baculoviral IAP repeat-containing 2 IPR001841 Zinc finger, RING-type
133	Solyc01g080520.2.1	72274208	72277758	+	3551	1	0	Serine_threonine protein kinase-like IPR002290 Serine_threonine protein kinase
134	Solyc01g080550.1.1	72302575	72304482	-	1908	1	0	Inosine-uridine preferring nucleoside hydrolase family protein IPR001910 Inosine_uridine-preferring nucleoside hydrolase
135	Solyc01g080570.2.1	72318147	72325085	-	6939	1	0	Inosine-uridine preferring nucleoside hydrolase family protein IPR001910 Inosine_uridine-preferring nucleoside hydrolase
136	Solyc01g080640.2.1	72398456	72405075	+	6620	1	0	Multidrug resistance protein ABC transporter family IPR001140 ABC transporter, transmembrane region
137	Solyc01g080680.2.1	72437121	72440809	+	3689	1	0	Glucose transporter 8 IPR003663 Sugar_inositol transporter
138	Solyc01g080700.2.1	72457474	72466316	+	8843	2	0	Inosine-uridine preferring nucleoside hydrolase family protein IPR001910 Inosine_uridine-preferring nucleoside hydrolase
139	Solyc01g080750.2.1	72488752	72490161	+	1410	1	0	HEAT repeat family protein IPR016024 Armadillo-type fold
140	Solyc01g080760.2.1	72490432	72498057	-	7626	2	0	Unknown Protein
141	Solyc01g080810.2.1	72600989	72623881	+	22893	8	1	Isoleucyl-tRNA synthetase IPR002301 Isoleucyl-tRNA synthetase, class Ia IPR018353 Isoleucyl-tRNA synthetase
142	Solyc01g080840.2.1	72636857	72653421	-	16565	1	1	Protein translocase subunit secA IPR000185 SecA protein
143	Solyc01g080860.2.1	72686531	72695319	-	8789	1	0	Protoheme IX farnesyltransferase IPR006369 Protohaem IX farnesyltransferase
144	Solyc01g080880.2.1	72704951	72712030	-	7080	1	0	Receptor-like kinase IPR002290 Serine_threonine protein kinase
145	Solyc01g080920.2.1	72772977	72774597	+	1621	1	0	U-box domain-containing protein IPR003613 U box domain
146	Solyc01g080930.2.1	72778912	72788934	-	10023	1	0	Enoyl-CoA-hydratase IPR001753 Crotonase, core
147	Solyc01g086690.2.1	73405126	73411225	-	6100	1	0	Double-strand-break repair protein rad21 IPR006910 Rad21_Rec8 like protein, N-terminal
148	Solyc01g086710.2.1	73420388	73436710	+	16323	1	0	DNA-directed RNA polymerase IPR015712 DNA-directed RNA polymerase, subunit 2
149	Solyc01g086740.2.1	73447785	73457353	+	9569	1	0	Chaperone protein dnaJ IPR012724 Chaperone DnaJ
150	Solyc01g086750.2.1	73460546	73476879	-	16334	6	0	Protein TIF31 homolog IPR011990 Tetratricopeptide-like helical
151	Solyc01g086820.2.1	73524426	73525155	-	730	1	0	Histone H3 IPR000164 Histone H3
152	Solyc01g086850.2.1	73531859	73536531	-	4673	1	0	Ras-related protein Rab-25 IPR015595 Rab11-related
153	Solyc01g086890.2.1	73568813	73575413	-	6601	1	0	Splicing factor 4-like protein (Fragment) IPR000467 D111_G-patch
154	Solyc01g086940.2.1	73610243	73625040	+	14798	2	0	Zinc finger CCCH domain-containing protein 44 IPR018144 Plus-3 domain, subgroup
155	Solyc01g086960.2.1	73634863	73635936	-	1074	1	0	Zinc finger A20 and AN1 domain-containing stress-associated protein 6 IPR000058 Zinc finger, AN1-type
156	Solyc01g087030.2.1	73707290	73715081	-	7792	0	1	Makorin RING finger protein IPR000571 Zinc finger, CCCH-type
157	Solyc01g087150.2.1	73849052	73851926	+	2875	1	0	Mate efflux family protein IPR002528 Multi antimicrobial extrusion protein MatE
158	Solyc01g087170.2.1	73864028	73865449	-	1422	1	0	Zinc finger CCCH domain-containing protein 30 IPR002110 Ankyrin
159	Solyc01g087200.2.1	73888976	73892212	-	3237	2	0	Cc-nbs-lrr, resistance protein
160	Solyc01g087240.2.1	73938193	73944527	+	6335	1	1	Nuclear transcription factor Y subunit A-1 IPR001289 CCAAT-binding transcription factor, subunit B
161	Solyc01g087310.2.1	74002639	74024108	-	21470	3	0	Histone-lysine N-methyltransferase MLL IPR011011 Zinc finger, FYVE_PHD-type
162	Solyc01g087320.2.1	73986301	74025740	-	39440	3	0	tRNA-dihydrouridine synthase A IPR001269 tRNA-dihydrouridine synthase
163	Solyc01g087340.2.1	74056124	74059198	-	3075	1	0	Protein binding protein
164	Solyc01g087400.2.1	74108628	74114909	-	6282	1	0	PHD finger family protein
165	Solyc01g087430.2.1	74153504	74164827	-	11324	6	0	PHD zinc finger-containing protein IPR011011 Zinc finger, FYVE_PHD-type
166	Solyc01g087440.2.1	74169520	74179614	+	10095	2	0	Protein EFR3 homolog B
167	Solyc01g087450.2.1	74178496	74185824	+	7329	1	0	Cyclin-like protein
168	Solyc01g087470.2.1	74189005	74196057	+	7053	1	0	Peptidyl-prolyl cis-trans isomerase IPR001179 Peptidyl-prolyl cis-trans isomerase, FKBP-type
169	Solyc01g087490.2.1	74201963	74205444	+	3482	1	0	CONSTANS interacting protein 6 (Fragment) IPR004082 Protein of unknown function DUF1423, plant
170	Solyc01g087500.2.1	74205900	74212696	-	6797	1	0	DNA topoisomerase 2 IPR001241 DNA topoisomerase, type IIA, subunit B or N-terminal
171	Solyc01g087560.2.1	74268028	74274007	+	5980	1	0	24-sterol C-methyltransferase IPR013705 Sterol methyltransferase C-terminal
172	Solyc01g087610.2.1	74319149	74336096	-	16948	1	0	Alpha-N-acetylglucosaminidase IPR007781 Alpha-N-acetylglucosaminidase
173	Solyc01g087690.1.1	74375979	74378427	-	2449	1	0	RNA polymerase sigma factor IPR013325 RNA polymerase sigma factor, region 2
174	Solyc01g087720.2.1	74386246	74416833	+	30588	2	0	Structural maintenance of chromosomes family protein IPR003395 RecF_RecN_SMC protein, N-terminal
175	Solyc01g087740.1.1	74428303	74430612	+	2310	2	0	Subtilisin-like protease IPR015500 Peptidase S8, subtilisin-related
176	Solyc01g087750.2.1	74432516	74437097	-	4582	2	0	Homology to unknown gene (Fragment)
177	Solyc01g087800.2.1	74452785	74455148	+	2364	2	0	Subtilisin-like protease IPR015500 Peptidase S8, subtilisin-related
178	Solyc01g087820.2.1	74463598	74466208	+	2611	1	0	Subtilisin-like protease IPR015500 Peptidase S8, subtilisin-related IPR000209 Peptidase S8 and S53, subtilisin, kexin, sedolisin
179	Solyc01g087910.2.1	74533038	74542961	-	9924	1	0	F-box_WD-40 repeat-containing protein At3g52030 IPR017986 WD40 repeat, region
180	Solyc01g087920.1.1	74544356	74546453	-	2098	1	0	Serine carboxypeptidase 1 IPR001563 Peptidase S10, serine carboxypeptidase
181	Solyc01g087960.1.1	74563263	74566166	-	2904	1	0	Serine carboxypeptidase 1 IPR001563 Peptidase S10, serine carboxypeptidase
182	Solyc01g102330.2.1	82904754	82906445	-	1692	1	0	Acetyl xylan esterase A IPR005181 Protein of unknown function DUF303, acetylesterase putative
183	Solyc01g102410.2.1	82987257	82996076	-	8820	1	0	Glutaminyl-tRNA synthetase IPR004526 Glutamyl-tRNA synthetase, class Ic, archaeal_eukaryotic cytosolic
184	Solyc01g102540.2.1	83081913	83093458	-	11546	1	1	Nucleoporin
185	Solyc01g102550.2.1	83096605	83104373	-	7769	1	0	Nucleoporin-like protein
186	Solyc01g102610.2.1	83132817	83137292	-	4476	1	1	Ferric reductase oxidase IPR013130 Ferric reductase-like transmembrane component, N-terminal
187	Solyc01g102690.2.1	83186277	83189733	+	3457	1	0	Pentatricopeptide repeat-containing protein IPR002885 Pentatricopeptide repeat
188	Solyc01g102700.2.1	83194913	83202439	+	7527	1	0	Receptor like kinase, RLK
189	Solyc01g102710.2.1	83204179	83211382	+	7204	1	0	Receptor like kinase, RLK
190	Solyc01g102800.2.1	83261245	83268236	+	6992	1	0	Histidyl-tRNA synthetase IPR015807 Histidyl-tRNA synthetase, class IIa, subgroup
191	Solyc01g102820.2.1	83279474	83284682	-	5209	1	0	2-C-methyl-D-erythritol 4-phosphate cytidylyltransferase IPR001228 4-diphosphocytidyl-2C-methyl-D-erythritol synthase
192	Solyc01g102850.1.1	83299072	83303254	+	4183	1	0	Tir-nbs-lrr, resistance protein
193	Solyc01g102970.2.1	83373391	83386730	+	13340	1	0	RNA-binding protein IPR012677 Nucleotide-binding, alpha-beta plait
194	Solyc01g104080.2.1	84314301	84318754	+	4454	1	0	Hypothetical membrane spanning protein
195	Solyc01g104450.2.1	84683015	84685312	-	2298	1	0	Unknown Protein
196	Solyc01g105140.2.1	85168075	85173892	-	5818	1	0	RNA-binding protein IPR012677 Nucleotide-binding, alpha-beta plait
197	Solyc01g111740.2.1	89688498	89692535	+	4038	1	0	Bzip-like transcription factor-like IPR006867 Protein of unknown function DUF632
198	Solyc02g005180.2.1	1385131	1390248	+	5118	1	0	Sugar transporter family protein IPR016196 Major facilitator superfamily, general substrate transporter
199	Solyc02g005200.2.1	1511547	1515429	-	3883	1	0	PsaB translation factor (Fragment) IPR009472 Protein of unknown function DUF1092
200	Solyc02g005290.2.1	1881300	1892947	-	11648	2	0	Peptidyl-prolyl cis-trans isomerase IPR001179 Peptidyl-prolyl cis-trans isomerase, FKBP-type
201	Solyc02g005340.2.1	2271065	2273350	-	2286	1	0	Oligopeptide transporter (Fragment) IPR004813 Oligopeptide transporter OPT superfamily
202	Solyc02g005350.2.1	2285566	2310956	-	25391	1	0	Succinyl-CoA ligase IPR005810 Succinyl-CoA ligase, alpha subunit
203	Solyc02g005480.2.1	3300436	3303904	+	3469	2	0	Zinc finger family protein
204	Solyc02g005490.2.1	3341390	3342171	-	782	1	0	Unknown Protein IPR001813 Ribosomal protein 60S
205	Solyc02g014090.2.1	6283148	6286134	+	2987	1	0	LysM domain containing protein expressed IPR002482 Peptidoglycan-binding Lysin subgroup
206	Solyc02g014130.1.1	6347144	6359434	-	12291	1	0	Hepatoma-derived growth factor-related protein 3 IPR006569 Regulation of nuclear pre-mRNA protein
207	Solyc02g014140.1.1	6489569	6490966	+	1398	1	0	Galactosyltransferase-like protein (Fragment) IPR004263 Exostosin-like
208	Solyc02g014150.2.1	6519093	6531932	+	12840	4	0	Photosystem II stability_assembly factor Ycf48-like protein IPR016705 Photosystem II stability_assembly factor, HCF136
209	Solyc02g014170.2.1	6567520	6572674	-	5155	2	0	Baculoviral IAP repeat-containing 2 IPR018957 Zinc finger, C3HC4 RING-type
210	Solyc02g014180.1.1	6579275	6584068	-	4794	3	0	Genomic DNA chromosome 5 P1 clone MYJ24
211	Solyc02g014190.2.1	6591707	6611828	-	20122	5	0	Genomic DNA chromosome 5 P1 clone MYJ24 IPR003594 ATP-binding region, ATPase-like
212	Solyc02g014210.1.1	6681183	6682348	-	1166	1	0	Mutator-like transposase IPR018289 MULE transposase, conserved domain
213	Solyc02g014310.2.1	6937097	6941898	-	4802	1	1	Polyadenylate-binding protein IPR012677 Nucleotide-binding, alpha-beta plait
214	Solyc02g014350.2.1	6990342	7014406	+	24065	5	3	26S protease regulatory subunit 8 homolog IPR003959 ATPase, AAA-type, core
215	Solyc02g014380.2.1	7193767	7200167	+	6401	1	0	Protein odr-4 homolog IPR002085 Alcohol dehydrogenase superfamily, zinc-containing
216	Solyc02g014430.2.1	7760649	7762916	-	2268	2	0	Equilibrative nucleoside transporter IPR002259 Delayed-early response protein_equilibrative nucleoside transporter
217	Solyc02g014450.1.1	7820672	7827566	+	6895	4	0	TBC1 domain family member 5 IPR000195 RabGAP_TBC
218	Solyc02g014480.1.1	7839461	7839895	-	435	2	0	Unknown Protein
219	Solyc02g014490.2.1	7843793	7850296	+	6504	4	0	Glycerophosphoryl diester phosphodiesterase family protein IPR017946 PLC-like phosphodiesterase, TIM beta_alpha-barrel domain
220	Solyc02g014500.1.1	8085546	8090651	+	5106	3	0	Unknown Protein
221	Solyc02g014520.2.1	8113776	8116245	+	2470	1	0	SET domain containing protein
222	Solyc02g014530.2.1	8136473	8141167	+	4695	3	0	Glycerophosphoryl diester phosphodiesterase family protein IPR017946 PLC-like phosphodiesterase, TIM beta_alpha-barrel domain
223	Solyc02g014720.2.1	9171367	9179385	+	8019	5	0	Hydrolase IPR006674 Metal-dependent phosphohydrolase, HD region, subdomain
224	Solyc02g014730.2.1	9180513	9182410	-	1898	1	0	Cytochrome P450
225	Solyc02g014770.2.1	9559617	9577970	+	18354	11	1	Chromodomain-helicase-DNA-binding protein 6 IPR000330 SNF2-related
226	Solyc02g014860.2.1	10421855	10423865	+	2011	1	0	Chaperone protein DnaJ IPR003095 Heat shock protein DnaJ
227	Solyc02g014870.2.1	10424377	10430192	-	5816	2	0	Mitosis protein dim1 IPR004123 mRNA splicing factor, thioredoxin-like U5 snRNP
228	Solyc02g020890.2.1	10982791	10987429	+	4639	1	0	Transmembrane protein 53 IPR008547 Protein of unknown function DUF829, transmembrane 53
229	Solyc02g020910.2.1	11008922	11043707	+	34786	12	0	Myosin-like protein IPR001609 Myosin head, motor region
230	Solyc02g020980.2.1	11526882	11568630	-	41749	2	0	4-alpha-glucanotransferase IPR003385 Glycoside hydrolase, family 77
231	Solyc02g021020.2.1	12012758	12016553	-	3796	2	2	Pentatricopeptide repeat protein IPR002885 Pentatricopeptide repeat
232	Solyc02g021050.2.1	12092053	12098870	-	6818	2	0	Predicted metal-binding possibly nucleic acid-binding protein IPR003772 Protein of unknown function DUF177
233	Solyc02g021060.2.1	12120389	12132004	-	11616	1	0	Uracil DNA glycosylase family protein IPR002043 Uracil-DNA glycosylase
234	Solyc02g021140.2.1	12479343	12481654	-	2312	0	1	Superoxide dismutase IPR001189 Manganese_iron superoxide dismutase
235	Solyc02g021220.1.1	12919948	12922332	-	2385	1	0	Subtilisin-like protease IPR015500 Peptidase S8, subtilisin-related
236	Solyc02g021240.2.1	13003495	13017750	+	14256	5	0	Peptide transporter IPR000109 TGF-beta receptor, type I_II extracellular region
237	Solyc02g021260.1.1	13096096	13102938	+	6843	3	0	B3 domain-containing protein LOC_Os12g40080 IPR003340 Transcriptional factor B3
238	Solyc02g021280.1.1	13109170	13111449	-	2280	1	0	Pentatricopeptide repeat-containing protein IPR002885 Pentatricopeptide repeat
239	Solyc02g021340.2.1	13199689	13206298	+	6610	2	0	Ser_Thr-rich protein T10 in DGCR region IPR008551 Protein of unknown function DUF833
240	Solyc02g021360.2.1	13222648	13241707	-	19060	3	1	WD-40 repeat protein IPR020472 G-protein beta WD-40 repeat, region
241	Solyc02g021420.2.1	13328830	13352997	-	24168	5	0	Gelsolin IPR007122 Gelsolin
242	Solyc02g021440.2.1	13422223	13429172	-	6950	3	0	CBL-interacting protein kinase 04 IPR002290 Serine_threonine protein kinase
243	Solyc02g021470.2.1	13552226	13582979	-	30754	8	0	Cullin 4 IPR001373 Cullin, N-terminal
244	Solyc02g021480.2.1	13662143	13663563	-	1421	1	0	Unknown Protein
245	Solyc02g021550.2.1	13879595	13886025	-	6431	1	0	Eukaryotic translation initiation factor 4E
246	Solyc02g021590.2.1	13946008	13952021	+	6014	2	0	LRR receptor-like serine_threonine-protein kinase, RLP
247	Solyc02g021620.2.1	13996231	14017788	+	21558	3	0	Solute carrier family 12 (Potassium_chloride transporters) member 6 IPR004842 Na_K_Cl co-transporter superfamily
248	Solyc02g021650.2.1	14069797	14090192	-	20396	1	0	DNA damage-binding protein 1 IPR004871 Cleavage and polyadenylation specificity factor, A subunit, C-terminal
249	Solyc02g021690.2.1	14269525	14271967	-	2443	1	0	Methyltransferase-like protein 11A IPR008576 Protein of unknown function DUF858, methyltransferase-like
250	Solyc02g021760.2.1	14319129	14335346	-	16218	2	0	mRNA 3_apos-end-processing protein yth1 IPR007275 YT521-B-like protein
251	Solyc02g022830.2.1	14806673	14840767	+	34095	4	2	DNA primase_helicase IPR006154 Toprim domain, subgroup
252	Solyc02g022870.2.1	14976721	14987190	-	10470	1	0	EMB1611_MEE22
253	Solyc02g022930.2.1	15135802	15149888	-	14087	1	0	3-hydroxyisobutyrate dehydrogenase-like protein IPR011548 3-hydroxyisobutyrate dehydrogenase
254	Solyc02g023970.2.1	15314779	15327219	-	12441	2	0	GTP-binding protein IPR004396 Conserved hypothetical protein CHP00092
255	Solyc02g023990.2.1	15395931	15402452	+	6522	2	0	Short-chain dehydrogenase_reductase SDR IPR002347 Glucose_ribitol dehydrogenase
256	Solyc02g024000.2.1	15419890	15424604	-	4715	1	0	WPP domain-associated protein (Fragment)
257	Solyc02g024020.2.1	15499054	15510025	-	10972	1	0	Arf-GAP with GTPase, ANK repeat and PH domain-containing protein 3 IPR001164 Arf GTPase activating protein
258	Solyc02g024050.2.1	15568322	15574101	+	5780	1	0	Ferredoxin--NADP reductase IPR012146 Ferredoxin--NADP reductase
259	Solyc02g030080.2.1	15755355	15764775	-	9421	4	0	WD-40 repeat protein IPR017986 WD40 repeat, region
260	Solyc02g030130.2.1	15873877	15889697	-	15821	3	0	Subtilisin-like serine protease IPR015500 Peptidase S8, subtilisin-related
261	Solyc02g030210.2.1	16023195	16026741	+	3547	1	1	AP2-like ethylene-responsive transcription factor At2g41710 IPR001471 Pathogenesis-related transcriptional factor and ERF, DNA-binding
262	Solyc02g030230.2.1	16032723	16037908	-	5186	1	0	UDP-glucose 4-epimerase IPR005886 UDP-glucose 4-epimerase
263	Solyc02g030290.1.1	16182278	16183491	-	1214	1	0	Nbs, resistance protein fragment
264	Solyc02g030300.2.1	16184082	16189781	+	5700	1	0	Serine_threonine-protein kinase receptor IPR002290 Serine_threonine protein kinase
265	Solyc02g030450.2.1	16577479	16606006	-	28528	4	2	Protein SEY1 IPR008803 Root hair defective 3 GTP-binding
266	Solyc02g031840.2.1	17778515	17790343	+	11829	2	1	Potassium transporter IPR003855 K+ potassium transporter
267	Solyc02g031860.2.1	17793182	17800827	-	7646	2	0	Serine_threonine protein kinase IPR002290 Serine_threonine protein kinase
268	Solyc02g031910.2.1	17857085	17865021	-	7937	4	0	Serine_threonine protein kinase IPR002290 Serine_threonine protein kinase
269	Solyc02g032100.2.1	18213494	18215411	+	1918	1	0	Low affinity zinc transporter IPR004698 Zinc_iron permease, fungal and plant
270	Solyc02g032120.2.1	18297447	18309533	+	12087	2	0	Zinc finger protein 207 IPR007087 Zinc finger, C2H2-type
271	Solyc02g032140.1.1	18346432	18346881	+	450	1	0	Ninja-family protein Os03g0214200 IPR012463 Protein of unknown function DUF1675
272	Solyc02g032200.2.1	18711443	18715788	+	4346	1	0	Tir-lrr, resistance protein fragment
273	Solyc02g032300.2.1	18822352	18837732	+	15381	3	0	Enhancer of polycomb-like protein IPR019542 Enhancer of polycomb-like
274	Solyc02g032330.2.1	18922362	18948137	+	25776	3	1	Sterol-4-alpha-carboxylate 3-dehydrogenase decarboxylating IPR002225 3-beta hydroxysteroid dehydrogenase_isomerase
275	Solyc02g032480.1.1	19213145	19219337	-	6193	2	0	Unknown Protein
276	Solyc02g032490.2.1	19222337	19224024	-	1688	1	0	Unknown Protein
277	Solyc02g032800.1.1	19965521	19966168	-	648	1	0	Arabidopsis thaliana genomic DNA chromosome 5 P1 clone MOK16 IPR007608 Protein of unknown function DUF584
278	Solyc02g032830.1.1	20087873	20089356	-	1484	1	0	Peroxidase IPR000823 Plant peroxidase
279	Solyc02g032850.2.1	20127981	20138156	+	10176	1	0	Phytoalexin deficient 4 (Fragment) IPR002921 Lipase, class 3
280	Solyc02g032860.2.1	20140408	20142862	+	2455	1	0	Phosphoadenosine phosphosulfate reductase IPR004508 Thioredoxin-independent 5-adenylylsulphate reductase
281	Solyc02g032920.2.1	20169876	20176239	+	6364	1	0	U3 small nucleolar RNA-associated protein 6 homolog IPR013949 U3 small nucleolar RNA-associated protein 6
282	Solyc02g032960.2.1	20240323	20261625	+	21303	5	0	Cell division protease FtsH homolog IPR003959 ATPase, AAA-type, core
283	Solyc02g032970.2.1	20270714	20283703	+	12990	2	0	Cell division protease FtsH IPR000642 Peptidase M41
284	Solyc02g036260.2.1	21172510	21179750	-	7241	2	1	Uncharacterized membrane protein C2G11.09 IPR003864 Protein of unknown function DUF221
285	Solyc02g036270.2.1	21186128	21188706	+	2579	1	0	Cc-nbs-lrr, resistance protein
286	Solyc02g036340.2.1	21219109	21227995	-	8887	1	0	AAA family ATPase
287	Solyc02g036380.2.1	21379877	21394103	+	14227	0	2	Autophagy protein 5 IPR007239 Autophagy-related protein 5
288	Solyc02g036440.2.1	21472999	21476904	-	3906	1	0	Cell cycle control protein IPR005045 Protein of unknown function DUF284, transmembrane eukaryotic
289	Solyc02g036450.2.1	21496239	21501862	-	5624	1	0	Ras-related protein Rab-5C IPR015599 Rab5-related
290	Solyc02g036470.2.1	21514105	21519145	-	5041	1	0	Drug_metabolite transporter IPR000620 Protein of unknown function DUF6, transmembrane
291	Solyc02g037490.1.1	21617137	21618795	-	1659	1	0	Acyl-CoA synthetase_AMP-acid ligase II IPR000873 AMP-dependent synthetase and ligase
292	Solyc02g037510.2.1	21680255	21696576	-	16322	1	0	Amino acid transporter IPR015606 Cationic amino acid transporter
293	Solyc02g037520.1.1	21713885	21714390	-	506	1	0	HAT family dimerisation domain containing protein IPR008906 HAT dimerisation
294	Solyc02g037530.2.1	21756443	21766699	+	10257	2	0	Auxin response factor 8 IPR010525 Auxin response factor
295	Solyc02g037540.1.1	21788403	21791477	+	3075	1	0	Cc-nbs-lrr, resistance protein
296	Solyc02g038650.1.1	21947209	21953205	+	5997	2	0	Tetratricopeptide repeat protein 5 IPR011990 Tetratricopeptide-like helical
297	Solyc02g038660.1.1	21958882	21964873	+	5992	2	0	Tetratricopeptide repeat protein 5 IPR011990 Tetratricopeptide-like helical
298	Solyc02g038740.2.1	22198819	22201699	-	2881	1	0	3-hydroxy-3-methylglutaryl coenzyme A reductase IPR004554 Hydroxymethylglutaryl-CoA reductase, class I, catalytic
299	Solyc02g043830.2.1	22672616	22675245	-	2630	1	0	Insulin-degrading enzyme
300	Solyc02g043860.2.1	22693123	22723451	-	30329	4	0	Insulin degrading enzyme IPR011237 Peptidase M16, core
301	Solyc02g049070.2.1	24167233	24181052	+	13820	2	0	Genomic DNA chromosome 5 P1 clone MAH20
302	Solyc02g050140.2.1	24505335	24528424	+	23090	3	0	Os05g0264200 protein (Fragment) IPR006927 Protein of unknown function DUF639
303	Solyc02g050180.2.1	24536458	24539253	+	2796	1	0	Unknown Protein IPR006927 Protein of unknown function DUF639
304	Solyc02g050200.1.1	24769173	24773290	+	4118	1	0	Breast cancer susceptibility protein 2b IPR015187 BRCA2, oligonucleotide_oligosaccharide-binding 1
305	Solyc02g050210.1.1	24785522	24787420	+	1899	1	0	Breast cancer susceptibility protein 2b IPR015525 Breast cancer type 2 susceptibility protein
306	Solyc02g050240.2.1	24920469	24930852	+	10384	2	0	Oligopeptidase (Protease II) IPR002470 Peptidase S9A, prolyl oligopeptidase
307	Solyc02g050260.2.1	24946017	24961150	+	15134	4	0	Protease II (Oligopeptidase B) IPR002470 Peptidase S9A, prolyl oligopeptidase
308	Solyc02g050280.2.1	25311503	25328863	+	17361	1	0	Chromodomain-helicase-DNA-binding protein 3 IPR000330 SNF2-related
309	Solyc02g055460.1.1	26963327	26982393	-	19067	6	1	Disulfide-isomerase A3 IPR012335 Thioredoxin fold
310	Solyc02g055470.2.1	26994096	26999161	-	5066	2	0	Genomic DNA chromosome 3 P1 clone MPN9
311	Solyc02g061820.2.1	27923145	27927547	-	4403	1	0	Ankyrin repeat domain 1 IPR002110 Ankyrin
312	Solyc02g061940.2.1	28070020	28072459	-	2440	1	0	Os03g0643100 protein (Fragment)
313	Solyc02g061960.2.1	28083055	28088915	+	5861	1	0	La related protein-like IPR006630 RNA-binding protein Lupus La
314	Solyc02g061980.2.1	28099551	28107207	+	7657	1	0	La related protein-like IPR006630 RNA-binding protein Lupus La
315	Solyc02g061990.2.1	28138445	28139794	+	1350	1	0	Basic leucine zipper transcription factor
316	Solyc02g062000.2.1	28157260	28164320	-	7061	1	0	RUN and FYVE domain-containing protein 1 IPR000306 Zinc finger, FYVE-type
317	Solyc02g062030.1.1	28192771	28194362	+	1592	2	0	Cytochrome P450
318	Solyc02g062070.1.1	28231047	28232074	+	1028	1	0	Unknown Protein protein
319	Solyc02g062100.2.1	28250883	28256695	-	5813	2	0	Senescence-associated protein 12 IPR009686 Senescence-associated
320	Solyc02g062110.2.1	28258526	28271917	-	13392	5	0	UPF0550 protein C7orf28 homolog IPR019158 Protein of unknown function DUF2049
321	Solyc02g062140.2.1	28287621	28290137	-	2517	1	0	Armadillo_beta-catenin repeat family protein IPR011989 Armadillo-like helical
322	Solyc02g062350.2.1	28534146	28538817	-	4672	2	0	Heat shock protein DnaJ domain protein
323	Solyc02g062430.2.1	28607545	28618059	+	10515	3	0	D-lactate dehydrogenase 2 mitochondrial IPR004113 FAD-linked oxidase, C-terminal
324	Solyc02g062520.2.1	28782992	28794373	-	11382	1	0	Pseudouridine synthase family protein IPR006225 Pseudouridine synthase, RluC_RluD
325	Solyc02g062530.2.1	28798345	28800697	-	2353	1	0	Os03g0852500 protein (Fragment)
326	Solyc02g062580.2.1	28879805	28883422	+	3618	1	0	Dolichyldiphosphatase 1 IPR000326 Phosphatidic acid phosphatase type 2_haloperoxidase
327	Solyc02g062600.2.1	28894721	28902716	-	7996	1	0	2,3,4,5-tetrahydropyridine-2,6-dicarboxylate N-acetyltransferase IPR011004 Trimeric LpxA-like
328	Solyc02g062610.2.1	28904287	28909252	-	4966	1	0	Hydrolase alpha_beta fold family protein IPR000073 Alpha_beta hydrolase fold-1
329	Solyc02g062620.2.1	28927635	28944665	-	17031	5	1	Nuclear cap-binding protein subunit 2 IPR012677 Nucleotide-binding, alpha-beta plait
330	Solyc02g062640.2.1	28962583	28968170	+	5588	3	0	Pantetheine-phosphate adenylyltransferase IPR004820 Cytidylyltransferase
331	Solyc02g062650.2.1	28968216	28970551	-	2336	1	0	Laccase IPR017761 Laccase
332	Solyc02g062700.2.1	29006768	29014242	+	7475	1	0	26S protease regulatory subunit 6A IPR003959 ATPase, AAA-type, core
333	Solyc02g062780.2.1	29133439	29143895	-	10457	8	0	Chromodomain-helicase-DNA-binding protein 6 IPR000330 SNF2-related
334	Solyc02g062800.2.1	29157365	29159581	-	2217	1	0	F-box family protein IPR017451 F-box associated type 1
335	Solyc02g062810.2.1	29169765	29181848	+	12084	1	0	Signal recognition particle 68
336	Solyc02g062950.2.1	29468111	29477847	-	9737	1	0	G-box binding factor IPR012900 G-box binding, MFMR
337	Solyc02g062960.2.1	29504526	29506576	-	2051	1	0	Homeobox-leucine zipper protein IPR001356 Homeobox
338	Solyc02g062970.2.1	29536003	29545884	+	9882	1	0	Xaa-Pro aminopeptidase 2 IPR001131 Peptidase M24B, X-Pro dipeptidase_aminopeptidase P, conserved site IPR000994 Peptidase M24, structural domain
339	Solyc02g063050.2.1	29660810	29673796	+	12987	2	0	Os05g0100900 protein (Fragment)
340	Solyc02g063130.2.1	29750711	29757113	-	6403	1	0	UV excision repair protein RAD23 IPR004806 UV excision repair protein Rad23
341	Solyc02g063160.2.1	29811816	29817553	+	5738	2	0	Lipase-like protein IPR000073 Alpha_beta hydrolase fold-1
342	Solyc02g063220.2.1	29847338	29852456	-	5119	1	0	Mannose-6-phosphate isomerase 2
343	Solyc02g063290.2.1	29935073	29938091	-	3019	1	0	Histone chaperone asf1 IPR006818 Histone chaperone, ASF1-like
344	Solyc02g063350.1.1	29992547	29992984	+	438	1	0	Calmodulin IPR011992 EF-Hand type
345	Solyc02g063450.2.1	30120817	30126388	-	5572	2	0	Hypothetical YFW family protein 5 IPR009836 Protein of unknown function DUF1399
346	Solyc02g063460.1.1	30136824	30137492	+	669	1	0	Os08g0119500 protein (Fragment)
347	Solyc02g064630.2.1	30298568	30306185	+	7618	2	0	Histone-like protein (Fragment) IPR005818 Histone H1_H5
348	Solyc02g064690.2.1	30347644	30349884	-	2241	2	0	Acetyltransferase-like protein IPR000182 GCN5-related N-acetyltransferase
349	Solyc02g064700.2.1	30373054	30382119	-	9066	1	0	Protein serine_threonine kinase IPR002290 Serine_threonine protein kinase
350	Solyc02g064730.2.1	30412691	30418734	-	6044	2	0	Expressed protein having alternate splicing products IPR015023 Protein of unknown function DUF1909
351	Solyc02g064740.2.1	30419778	30424818	+	5041	2	0	Chaperone protein DnaJ IPR015609 Molecular chaperone, heat shock protein, Hsp40, DnaJ
352	Solyc02g064830.2.1	30534954	30537313	-	2360	3	0	Indole-3-acetic acid-amido synthetase GH3.8 IPR004993 GH3 auxin-responsive promoter
353	Solyc02g065090.2.1	30837758	30840010	+	2253	1	0	Patatin-like protein 3 IPR002641 Patatin
354	Solyc02g065110.2.1	30847497	30852710	-	5214	2	0	Protein serine_threonine kinase IPR002290 Serine_threonine protein kinase
355	Solyc02g065150.1.1	30880294	30881380	+	1087	1	0	LOB domain family protein IPR004883 Lateral organ boundaries, LOB
356	Solyc02g065160.1.1	30895309	30901017	-	5709	2	1	SWIB_MDM2 domain containing protein IPR019835 SWIB domain
357	Solyc02g065180.2.1	30918048	30924916	+	6869	2	0	Genomic DNA chromosome 5 P1 clone MUD21 IPR012445 Protein of unknown function DUF1649
358	Solyc02g065360.2.1	31132192	31137027	+	4836	1	0	DUF647 domain-containing protein IPR006968 Protein of unknown function DUF647
359	Solyc02g065410.1.1	31155025	31157082	-	2058	1	0	Pentatricopeptide repeat-containing protein IPR002885 Pentatricopeptide repeat
360	Solyc02g065500.2.1	31242390	31258151	-	15762	3	0	Nucleolar pre-ribosomal-associated protein 1
361	Solyc02g065520.1.1	31264977	31266830	+	1854	2	0	Receptor-like protein kinase 5 IPR002290 Serine_threonine protein kinase
362	Solyc02g065590.2.1	31327314	31331693	-	4380	2	0	Alpha_beta hydrolase fold-3 IPR002018 Carboxylesterase, type B
363	Solyc02g065670.1.1	31413225	31414228	-	1004	1	0	Glucosyltransferase-like protein IPR002213 UDP-glucuronosyl_UDP-glucosyltransferase
364	Solyc02g065680.2.1	31420560	31423989	+	3430	1	0	Amino acid transporter IPR013057 Amino acid transporter, transmembrane
365	Solyc02g065720.2.1	31449550	31459193	+	9644	2	0	RING finger protein 13 IPR018957 Zinc finger, C3HC4 RING-type
366	Solyc02g065770.2.1	31490287	31494371	-	4085	2	0	COBRA-like protein 4 IPR017391 COBRA-like
367	Solyc02g065790.2.1	31507421	31512311	+	4891	0	1	Phosphoprotein phosphatase IPR004274 NLI interacting factor
368	Solyc02g067010.2.1	31828637	31834655	-	6019	1	0	Guanine nucleotide exchange factor-like protein IPR000904 SEC7-like
369	Solyc02g067030.2.1	31839840	31851609	-	11770	2	0	5_apos-AMP-activated protein kinase catalytic subunit alpha-2 IPR002290 Serine_threonine protein kinase
370	Solyc02g067060.2.1	31872754	31878126	-	5373	1	0	Glycosyltransferase IPR002495 Glycosyl transferase, family 8
371	Solyc02g067160.2.1	31932761	31939826	-	7066	1	0	Xenotropic and polytropic retrovirus receptor IPR004331 SPX, N-terminal
372	Solyc02g067180.2.1	31941535	31947091	-	5557	1	0	Cystathionine gamma synthase IPR000277 Cys_Met metabolism, pyridoxal phosphate-dependent enzyme
373	Solyc02g067350.2.1	32132500	32135607	+	3108	2	0	cDNA clone J023065D24 full insert sequence IPR012870 Protein of unknown function DUF1666
374	Solyc02g067370.2.1	32143390	32150786	-	7397	1	0	Nucleosome assembly protein family
375	Solyc02g067390.2.1	32170896	32174750	+	3855	1	0	RNA recognition motif containing protein IPR001395 Aldo_keto reductase
376	Solyc02g067460.2.1	32236994	32239690	+	2697	1	0	Porin_voltage-dependent anion-selective channel protein IPR001925 Porin, eukaryotic type
377	Solyc02g067470.2.1	32239857	32243351	-	3495	1	0	SPFH domain _ Band 7 family protein IPR001107 Band 7 protein
378	Solyc02g067480.2.1	32248985	32257530	-	8546	2	0	Pyridine nucleotide-disulfide oxidoreductase IPR004792 HI0933-like protein
379	Solyc02g067560.1.1	32286721	32288532	-	1812	1	0	Receptor like kinase, RLK
380	Solyc02g067570.2.1	32299931	32312247	+	12317	2	0	Paired amphipathic helix protein SIN3 IPR013194 Histone deacetylase interacting
381	Solyc02g067620.1.1	32329353	32332061	-	2709	1	0	Zinc transporter like 1 IPR002524 Cation efflux protein
382	Solyc02g067740.2.1	32434528	32439982	-	5455	0	2	Genomic DNA chromosome 3 TAC clone K24A2
383	Solyc02g067770.2.1	32471620	32473097	+	1478	0	1	Cysteine-rich receptor-like protein kinase 2 IPR002902 Protein of unknown function DUF26
384	Solyc02g067780.2.1	32472866	32475403	+	2538	2	1	RLK, Receptor like protein, putative resistance protein with an antifungal domain
385	Solyc02g067830.2.1	32524155	32527283	+	3129	1	0	Ribosomal protein S6 kinase alpha-3 IPR002290 Serine_threonine protein kinase
386	Solyc02g067890.2.1	32557610	32561836	-	4227	0	1	Dehydration-responsive protein-like IPR004159 Protein of unknown function DUF248, methyltransferase putative
387	Solyc02g067900.2.1	32564786	32569825	-	5040	3	0	Transcription factor GTE6
388	Solyc02g067980.2.1	32618330	32625924	-	7595	2	0	Serine_threonine-protein phosphatase 2A regulatory subunit delta 1 isoform IPR002554 Protein phosphatase 2A, regulatory B subunit, B56
389	Solyc02g067990.2.1	32628874	32637710	-	8837	1	1	Genomic DNA chromosome 5 P1 clone MNF13
390	Solyc02g068000.2.1	32643742	32646983	+	3242	1	0	F-box family protein
391	Solyc02g068050.2.1	32674393	32677699	-	3307	1	0	SET domain-containing protein IPR001214 SET
392	Solyc02g068060.2.1	32685906	32690149	+	4244	1	0	Receptor like kinase, RLK
393	Solyc02g068080.2.1	32703505	32707626	-	4122	1	0	Voltage-gated chloride channel IPR002251 Chloride channel plant CLC
394	Solyc02g068090.2.1	32718467	32721668	-	3202	1	0	30S ribosomal protein S21, chloroplastic (Fragment) IPR001911 Ribosomal protein S21
395	Solyc02g068100.2.1	32726479	32729519	+	3041	1	0	SWI_SNF related matrix associated actin dependent regulator of chromatin subfamily d member 1 IPR019835 SWIB domain
396	Solyc02g068190.1.1	32786706	32788694	+	1989	1	0	ATP-dependent RNA helicase IPR011545 DNA_RNA helicase, DEAD_DEAH box type, N-terminal
397	Solyc02g068240.2.1	32811139	32816106	-	4968	1	0	Diacylglycerol acyltransferase family IPR007130 Diacylglycerol acyltransferase
398	Solyc02g068300.2.1	32860048	32864698	+	4651	3	0	Receptor-like kinase IPR002290 Serine_threonine protein kinase
399	Solyc02g068310.2.1	32864661	32867257	-	2597	1	0	2-oxoglutarate-dependent dioxygenase IPR005123 Oxoglutarate and iron-dependent oxygenase
400	Solyc02g068340.2.1	32877427	32887048	-	9622	4	0	Kinesin-like calmodulin binding protein IPR001752 Kinesin, motor region
401	Solyc02g068350.1.1	32896287	32897225	-	939	1	0	Uroporphyrinogen-III synthase IPR003754 Tetrapyrrole biosynthesis, uroporphyrinogen III synthase
402	Solyc02g068370.2.1	32902478	32907263	+	4786	2	0	Receptor-like kinase IPR002290 Serine_threonine protein kinase
403	Solyc02g068380.2.1	32909088	32915018	-	5931	1	0	N-carbamoyl-L-amino-acid amidohydrolase IPR010158 Amidase, hydantoinase_carbamoylase
404	Solyc02g068420.2.1	32948141	32958285	-	10145	2	0	Glioma tumor suppressor candidate region gene 2 IPR011211 Tumor suppressor protein Gltscr2
405	Solyc02g068430.2.1	32957930	32965109	-	7180	1	0	Choline-phosphate cytidylyltransferase B IPR004820 Cytidylyltransferase
406	Solyc02g068500.2.1	33023030	33030517	+	7488	3	1	Thioredoxin o IPR015467 Thioredoxin, core
407	Solyc02g068550.1.1	33077956	33081226	-	3271	2	0	Protein FAR1-RELATED SEQUENCE 4 IPR018289 MULE transposase, conserved domain
408	Solyc02g068560.2.1	33090650	33105873	-	15224	5	1	Chromodomain helicase DNA binding protein 5 IPR000330 SNF2-related
409	Solyc02g092870.1.1	48405997	48410328	-	4332	2	0	Os12g0236050 protein (Fragment)
410	Solyc02g092910.2.1	48433906	48444181	+	10276	2	0	Chromatin modification-related protein EAF3 IPR017398 Histone H4 acetyltransferase, NuA4 complex, Eaf3_MRG15 subunit
411	Solyc02g092920.2.1	48445362	48453968	+	8607	2	0	Cadmium-transporting ATPase-translocating
412	Solyc02g092940.2.1	48488587	48492016	+	3430	1	0	Receptor like kinase, RLK
413	Solyc02g093000.2.1	48536255	48540419	-	4165	1	0	Phosphatase and tensin-like A IPR014020 Tensin phosphatase, C2 domain
414	Solyc02g093030.2.1	48551254	48557510	-	6257	1	0	Peptidyl-tRNA hydrolase family protein IPR001328 Peptidyl-tRNA hydrolase
415	Solyc02g093080.2.1	48592527	48596208	-	3682	1	0	1-aminocyclopropane-1-carboxylate oxidase IPR005123 Oxoglutarate and iron-dependent oxygenase
416	Solyc02g093100.2.1	48601105	48604496	+	3392	2	0	Receptor like kinase, RLK
417	Solyc02g093120.2.1	48623523	48626914	+	3392	1	0	RNA binding protein IPR012677 Nucleotide-binding, alpha-beta plait
418	Solyc02g093150.2.1	48655673	48658630	+	2958	1	0	AP2-like ethylene-responsive transcription factor At1g16060 IPR001471 Pathogenesis-related transcriptional factor and ERF, DNA-binding
419	Solyc02g093880.2.1	49151330	49155789	-	4460	1	0	DNA-binding bromodomain-containing protein IPR001487 Bromodomain
420	Solyc02g093910.2.1	49183590	49186451	+	2862	1	0	Kelch repeat-containing protein-like IPR015915 Kelch-type beta propeller
421	Solyc02g093940.2.1	49202211	49205160	-	2950	1	0	mTERF domain-containing protein 1, mitochondrial IPR003690 Mitochodrial transcription termination factor-related
422	Solyc02g093950.2.1	49206284	49210872	-	4589	1	0	Ankyrin repeat family protein IPR002110 Ankyrin
423	Solyc02g093970.2.1	49227660	49232299	+	4640	1	0	Receptor like kinase, RLK
424	Solyc02g093980.2.1	49233932	49240299	+	6368	1	0	Os12g0236050 protein (Fragment)
425	Solyc02g094030.2.1	49260246	49263216	+	2971	1	0	Unknown Protein
426	Solyc02g094060.2.1	49269510	49274493	-	4984	1	0	Voltage-gated chloride channel IPR002251 Chloride channel plant CLC
427	Solyc02g094090.2.1	49292983	49310119	-	17137	4	0	Vacuolar protein sorting 52 IPR007258 Vps52_Sac2
428	Solyc02g094100.2.1	49313344	49320142	+	6799	1	0	Katanin p60 ATPase-containing subunit IPR003959 ATPase, AAA-type, core
429	Solyc02g094110.1.1	49324283	49325824	-	1542	1	0	Cytochrome P450
430	Solyc02g094170.2.1	49360574	49364255	-	3682	1	0	Zinc finger protein 511 IPR015880 Zinc finger, C2H2-like
431	Solyc02g094310.1.1	49453107	49455165	+	2059	1	0	Pentatricopeptide repeat-containing protein IPR002885 Pentatricopeptide repeat
432	Solyc02g094330.2.1	49465193	49466605	-	1413	1	0	Pollen proteins Ole e I family protein
433	Solyc02g094340.1.1	49472579	49475075	+	2497	1	0	GAI-like protein 1 (Fragment) IPR005202 GRAS transcription factor
434	Solyc02g094350.2.1	49475541	49480207	-	4667	1	0	Membrane-anchored ubiquitin-fold protein 2 IPR017000 Membrane-anchored ubiquitin-fold protein, HCG-1
435	Solyc02g094500.2.1	49581916	49597120	-	15205	2	1	Alpha-2 8-sialyltransferase 8B 1 IPR001675 Glycosyl transferase, family 29
436	Solyc02g094510.2.1	49597489	49611444	-	13956	1	0	Ring finger protein 10
437	Solyc02g094550.2.1	49661636	49676597	+	14962	1	0	Genomic DNA chromosome 3 P1 clone MLD14
438	Solyc02g094590.2.1	49704269	49721577	+	17309	2	0	Transcription-repair coupling factor IPR011545 DNA_RNA helicase, DEAD_DEAH box type, N-terminal
439	Solyc02g094600.2.1	49731300	49733739	-	2440	1	0	Os11g0543800 protein (Fragment)
440	Solyc02g094620.1.1	49781139	49787966	-	6828	1	0	Unknown Protein
441	Solyc02g094640.2.1	49807399	49821989	+	14591	1	1	Acetyl-coenzyme A synthetase IPR011904 Acetate--CoA ligase
442	Solyc03g007530.2.1	2104948	2110984	+	6037	1	0	Multidrug resistance protein ABC transporter family IPR003439 ABC transporter-like
443	Solyc03g007690.1.1	2213503	2215296	-	1794	1	0	ABC transporter G family member 8 IPR013525 ABC-2 type transporter
444	Solyc03g007710.2.1	2242690	2243787	-	1098	1	0	Unknown Protein
445	Solyc03g007760.2.1	2280750	2288212	-	7463	1	0	Cell division protease ftsH IPR003959 ATPase, AAA-type, core
446	Solyc03g007800.2.1	2347943	2362320	-	14378	2	0	Topoisomerase 1-associated factor 1 IPR007725 Timeless C-terminal
447	Solyc03g007810.2.1	2363561	2372504	-	8944	1	0	Pyruvate kinase IPR001697 Pyruvate kinase
448	Solyc03g007840.1.1	2384211	2386244	-	2034	1	0	Pentatricopeptide repeat-containing protein IPR002885 Pentatricopeptide repeat
449	Solyc03g013030.2.1	2514545	2518266	-	3722	2	0	Small ubiquitin-related modifier
450	Solyc03g013310.2.1	4068151	4071026	-	2876	1	0	Phosphatidylinositol-3,4,5-trisphosphate 3-phosphatase and dual-specificity protein phosphatase PTEN IPR014020 Tensin phosphatase, C2 domain
451	Solyc03g013340.2.1	4420782	4428523	-	7742	1	0	Aquaporin Z transmembrane water channel IPR000425 Major intrinsic protein
452	Solyc03g019690.1.1	6639686	6640339	-	654	1	0	Kunitz-type protease inhibitor IPR002160 Proteinase inhibitor I3, Kunitz legume
453	Solyc03g019720.2.1	6659041	6665466	+	6426	1	0	Carnitine operon protein caiE IPR011004 Trimeric LpxA-like
454	Solyc03g019760.2.1	6688319	6692363	-	4045	1	0	ABC transporter G family member 11 IPR013525 ABC-2 type transporter
455	Solyc03g019850.2.1	6757647	6762359	+	4713	1	0	MAP kinase IPR002290 Serine_threonine protein kinase
456	Solyc03g019870.2.1	6765561	6769072	-	3512	1	0	Cytochrome P450
457	Solyc03g019960.2.1	6838306	6842587	+	4282	1	0	CDT1a protein IPR014939 DNA replication factor CDT1-like
458	Solyc03g020020.2.1	6871020	6893846	-	22827	2	1	AT3G05680-like protein (Fragment)
459	Solyc03g025280.2.1	7095501	7113532	+	18032	3	1	RNA-binding protein IPR012677 Nucleotide-binding, alpha-beta plait
460	Solyc03g025310.2.1	7131663	7139608	+	7946	1	0	Sec-independent protein translocase protein tatA_E homolog IPR006312 Twin-arginine translocation protein TatA_E
461	Solyc03g025410.2.1	7208399	7213989	-	5591	1	0	Dehydrogenase_reductase SDR family member 13 IPR002347 Glucose_ribitol dehydrogenase
462	Solyc03g025440.2.1	7231513	7236551	-	5039	1	0	Zinc finger family protein IPR007087 Zinc finger, C2H2-type
463	Solyc03g025540.2.1	7302412	7321563	-	19152	2	0	Cleavage and polyadenylation specificity factor subunit 2 IPR011108 RNA-metabolising metallo-beta-lactamase
464	Solyc03g025600.2.1	7376053	7384703	+	8651	2	0	Pectinacetylesterase like protein (Fragment) IPR004963 Pectinacetylesterase
465	Solyc03g026020.2.1	7810489	7812280	+	1792	1	0	Heat stress transcription factor-type, DNA-binding
466	Solyc03g026090.2.1	7890118	7890814	+	697	1	0	Non-specific lipid-transfer protein IPR013770 Plant lipid transfer protein and hydrophobic protein, helical
467	Solyc03g026110.2.1	7899519	7903299	-	3781	1	0	Calmodulin binding protein IPR000048 IQ calmodulin-binding region
468	Solyc03g026190.2.1	7965135	7970790	-	5656	1	0	Transcriptional corepressor SEUSS
469	Solyc03g026220.2.1	8010313	8012274	+	1962	2	0	BCL-2 binding anthanogene-1 IPR003103 Apoptosis regulator Bcl-2 protein, BAG
470	Solyc03g026300.2.1	8111171	8117052	-	5882	2	1	Post-GPI attachment to proteins factor 3 IPR007217 Per1-like
471	Solyc03g026350.2.1	8163707	8171791	+	8085	1	0	WD-40 repeat family protein IPR020472 G-protein beta WD-40 repeat, region
472	Solyc03g031460.1.1	8282974	8284113	+	1140	1	0	Pentatricopeptide repeat-containing protein IPR002885 Pentatricopeptide repeat
473	Solyc03g031560.2.1	8338640	8345254	+	6615	3	0	UDP-3-O- IPR011004 Trimeric LpxA-like
474	Solyc03g031600.2.1	8366728	8371789	-	5062	1	0	Peroxisomal membrane protein PMP22 IPR007248 Mpv17_PMP22
475	Solyc03g031650.2.1	8384152	8387089	-	2938	1	0	Autophagy-related protein 8
476	Solyc03g031820.2.1	8570866	8581903	-	11038	5	0	Tyrosyl-DNA phosphodiesterase 1 IPR010347 Tyrosyl-DNA phosphodiesterase
477	Solyc03g031880.2.1	8623119	8627896	-	4778	1	0	Amine oxidase family protein IPR002937 Amine oxidase
478	Solyc03g031900.1.1	8645530	8649794	-	4265	1	0	Helicase sen1
479	Solyc03g031910.2.1	8650616	8654786	-	4171	1	0	Helicase sen1
480	Solyc03g031970.2.1	8739906	8747501	+	7596	1	1	Auxin response factor 8-1 IPR010525 Auxin response factor
481	Solyc03g031980.2.1	8748286	8751285	-	3000	2	0	Receptor-like kinase IPR002290 Serine_threonine protein kinase
482	Solyc03g032000.2.1	8780706	8784476	+	3771	2	0	Thioredoxin reductase IPR005982 Thioredoxin reductase
483	Solyc03g032030.2.1	8815863	8821682	-	5820	1	0	Mitochondrial phosphate carrier protein IPR001993 Mitochondrial substrate carrier
484	Solyc03g032050.2.1	8840935	8849212	+	8278	1	0	Genomic DNA chromosome 5 TAC clone K2A18 IPR019341 Alpha- and gamma-adaptin-binding protein p34
485	Solyc03g032140.2.1	8925019	8927974	+	2956	1	0	Heterogeneous nuclear ribonucleoprotein H1 IPR012677 Nucleotide-binding, alpha-beta plait
486	Solyc03g032160.2.1	8939357	8949528	-	10172	1	0	Ubiquilin-1 IPR015496 Ubiquilin
487	Solyc03g032180.2.1	8959321	8968406	+	9086	2	0	CCA-adding enzyme IPR002646 Polynucleotide adenylyltransferase region
488	Solyc03g033400.2.1	9246433	9256147	+	9715	1	0	Vacuolar protein sorting 35 IPR005378 Vacuolar protein sorting-associated protein 35
489	Solyc03g033530.2.1	9348056	9354762	-	6707	1	0	DNA lyase IPR004808 Exodeoxyribonuclease III xth
490	Solyc03g033540.2.1	9356208	9363698	-	7491	1	1	Calcium-dependent protein kinase IPR002290 Serine_threonine protein kinase
491	Solyc03g033610.1.1	9451066	9454452	-	3387	1	0	Receptor like kinase, RLK
492	Solyc03g033640.2.1	9510556	9517463	+	6908	1	0	DUF726 domain-containing protein IPR007941 Protein of unknown function DUF726
493	Solyc03g033650.2.1	9518412	9525998	+	7587	2	1	Unknown Protein
494	Solyc03g033720.2.1	9601084	9606368	-	5285	2	0	Genomic DNA chromosome 3 P1 clone MDJ14
495	Solyc03g034020.2.1	10005339	10009833	-	4495	3	0	U-box domain-containing protein 5 IPR003613 U box domain
496	Solyc03g034170.2.1	10147034	10152883	+	5850	1	0	Uncharacterized conserved membrane protein
497	Solyc03g034180.2.1	10153209	10155317	-	2109	1	0	14-3-3 protein beta_alpha-1 IPR000308 14-3-3 protein
498	Solyc03g043600.1.1	11064090	11069228	+	5139	2	0	E3 ubiquitin-protein ligase SINA-like 10 IPR018121 Seven in absentia protein, TRAF-like domain
499	Solyc03g043660.2.1	11111754	11138015	-	26262	3	0	Pro-apoptotic serine protease nma111-like protein IPR009003 Peptidase, trypsin-like serine and cysteine
500	Solyc03g043750.2.1	11261685	11271541	+	9857	1	0	FAD-dependent pyridine nucleotide-disulphide oxidoreductase IPR013027 FAD-dependent pyridine nucleotide-disulphide oxidoreductase
501	Solyc03g043760.2.1	11279379	11283447	+	4069	2	0	Expressed protein (Fragment) IPR013256 Chromatin SPT2
502	Solyc03g043770.2.1	11300679	11304452	+	3774	2	0	Receptor like kinase, RLK
503	Solyc03g043870.2.1	11501199	11505163	-	3965	1	0	Ubiquitin ligase protein FANCL IPR019162 Fanconi anemia complex, subunit FancL, WD-repeat region
504	Solyc03g043920.2.1	11602632	11605461	-	2830	1	0	Alpha-6-galactosyltransferase IPR008630 Galactosyl transferase
505	Solyc03g044220.1.1	12455771	12457420	+	1650	1	0	SCF E3 ubiquitin ligase complex F-box protein grrA IPR001810 Cyclin-like F-box
506	Solyc03g044270.2.1	12574009	12578579	-	4571	1	0	tRNA-dihydrouridine synthase 1-like protein IPR001269 tRNA-dihydrouridine synthase
507	Solyc03g044380.2.1	12923432	12932842	+	9411	1	1	Histone-lysine N-methyltransferase MEDEA IPR001214 SET
508	Solyc03g044430.2.1	13182851	13192978	+	10128	2	0	Nicotinate phosphoribosyltransferase-like protein IPR006405 Nicotinate phosphoribosyltransferase putative
509	Solyc03g044510.2.1	13523179	13527414	+	4236	1	0	Unknown Protein
510	Solyc03g044620.2.1	14175332	14181324	+	5993	1	0	Transmembrane protein 131
511	Solyc03g044880.2.1	14741031	14744156	+	3126	1	0	Exostosin family protein IPR004263 Exostosin-like
512	Solyc03g045050.2.1	15380538	15390086	+	9549	1	0	Nuclear matrix constituent protein 1
513	Solyc03g045060.2.1	15401062	15411641	-	10580	2	0	Zinc finger CCHC domain-containing protein 8 IPR006568 PSP, proline-rich
514	Solyc03g045080.1.1	15462573	15468052	-	5480	1	0	Receptor-like protein kinase 2 IPR011047 Quinonprotein alcohol dehydrogenase-like
515	Solyc03g046340.2.1	16268319	16276165	-	7847	1	0	Cell division protease ftsH homolog 4 IPR003959 ATPase, AAA-type, core
516	Solyc03g046450.2.1	16777714	16804857	-	27144	4	0	Cell morphogenesis protein IPR016024 Armadillo-type fold
517	Solyc03g046470.2.1	16871256	16881175	-	9920	1	1	Auxin-independent growth promoter protein-like IPR004348 Protein of unknown function DUF246, plant
518	Solyc03g046590.2.1	17160415	17182028	-	21614	1	0	Genomic DNA chromosome 5 TAC clone K15E6
519	Solyc03g051810.2.1	18871399	18877676	+	6278	3	0	Homogentisate phytyltransferase IPR000537 UbiA prenyltransferase
520	Solyc03g051900.2.1	19266146	19305006	-	38861	4	0	30S ribosomal protein S1 IPR003029 Ribosomal protein S1, RNA binding domain
521	Solyc03g051930.2.1	19408761	19412631	+	3871	1	0	Histone-lysine N-methyltransferase ATXR4
522	Solyc03g051950.2.1	19424306	19427739	+	3434	1	0	SET and MYND domain-containing 3 IPR001214 SET
523	Solyc03g051960.2.1	19429392	19432048	+	2657	2	0	Fatty acyl coA reductase IPR013120 Male sterility, NAD-binding
524	Solyc03g053010.2.1	19619550	19627679	+	8130	3	0	Colon cancer-associated protein Mic1-like containing protein expressed IPR009755 Colon cancer-associated Mic1-like
525	Solyc03g053080.1.1	20135479	20156077	+	20599	1	0	Kinesin like protein IPR001752 Kinesin, motor region
526	Solyc03g058380.2.1	21433635	21441601	-	7967	2	0	Translation initiation factor IPR015760 Translation initiation factor 2 related
527	Solyc03g058860.2.1	23704625	23713141	-	8517	1	0	3-dehydroquinate synthase IPR002812 3-dehydroquinate synthase, prokaryotic-type
528	Solyc03g058880.2.1	23797823	23806755	+	8933	1	0	GTP-binding protein lepA IPR006297 GTP-binding protein LepA
529	Solyc03g058930.2.1	24229426	24230252	-	827	1	0	SPFH domain _ Band 7 family protein
530	Solyc03g058950.2.1	24372663	24390055	-	17393	2	0	Inositol hexakisphosphate and diphosphoinositol-pentakisphosphate kinase 2 IPR000560 Histidine acid phosphatase
531	Solyc03g059010.2.1	24645518	24656089	-	10572	2	0	Glucose-repressible alcohol dehydrogenase transcriptional effector CCR4 IPR005135 Endonuclease_exonuclease_phosphatase
532	Solyc03g059020.1.1	24658763	24662836	+	4074	1	0	Receptor like kinase, RLK
533	Solyc03g059030.2.1	24663400	24671909	-	8510	1	0	CDK5 regulatory subunit associated protein 3 IPR008491 Protein of unknown function DUF773
534	Solyc03g059140.2.1	25209848	25210241	+	394	1	0	CASTOR
535	Solyc03g059150.2.1	25210154	25212182	+	2029	1	0	DMI1 protein (Fragment)
536	Solyc03g059170.2.1	25219059	25225392	-	6334	1	0	Unknown Protein
537	Solyc03g059180.2.1	25233405	25241771	-	8367	1	0	Extracellular calcium sensing receptor IPR001763 Rhodanese-like
538	Solyc03g059250.2.1	25551514	25557664	+	6151	3	0	Serine_threonine kinase IPR002290 Serine_threonine protein kinase
539	Solyc03g059260.2.1	25561139	25565934	-	4796	1	0	Carboxyl-terminal-processing protease IPR004447 Peptidase S41A, C-terminal protease
540	Solyc03g059270.2.1	25619128	25621328	+	2201	0	1	Zinc finger protein IPR007087 Zinc finger, C2H2-type
541	Solyc03g059310.2.1	26021002	26031019	+	10018	1	0	WD-40 repeat family protein IPR020472 G-protein beta WD-40 repeat, region
542	Solyc03g059420.2.1	27055070	27066970	+	11901	6	0	Sister chromatid cohesion 2 IPR016024 Armadillo-type fold
543	Solyc03g061590.2.1	27820010	27828079	+	8070	1	0	Cell division cycle protein 27 homolog IPR013105 Tetratricopeptide TPR2
544	Solyc03g061600.2.1	27838220	27847083	+	8864	2	0	Cell division cycle protein 27_anaphase promoting complex subunit 3 IPR011990 Tetratricopeptide-like helical
545	Solyc03g062650.2.1	29016655	29027067	-	10413	7	0	Thyroid adenoma-associated protein homolog IPR019442 Protein of unknown function DUF2428, death-receptor-like
546	Solyc03g062680.2.1	29296061	29306162	-	10102	3	0	Unknown Protein IPR015267 Protein phosphatase 4 core regulatory subunit R2
547	Solyc03g062700.2.1	29339799	29342210	+	2412	2	0	Binding protein IPR007022 Survival motor neuron interacting protein 1
548	Solyc03g062710.2.1	29342362	29343967	-	1606	1	0	Aldose 1-epimerase family protein expressed IPR011013 Glycoside hydrolase-type carbohydrate-binding
549	Solyc03g062720.2.1	29344306	29346072	-	1767	2	0	Galactose mutarotase-like IPR011013 Glycoside hydrolase-type carbohydrate-binding
550	Solyc03g062790.2.1	29619693	29634138	-	14446	3	0	cDNA clone 002-130-C06 full insert sequence
551	Solyc03g062830.2.1	29696132	29708002	-	11871	5	0	Nudix hydrolase 23 IPR000086 NUDIX hydrolase domain
552	Solyc03g062890.2.1	29784639	29789346	-	4708	1	0	Superoxide dismutase IPR001424 Superoxide dismutase, copper_zinc binding
553	Solyc03g062900.2.1	29800086	29805392	+	5307	1	0	Unknown Protein
554	Solyc03g062910.2.1	29845433	29859257	+	13825	1	0	5_apos-3_apos exonuclease N-terminal resolvase-like domain containing protein expressed IPR020046 5-3 exonuclease, N-terminal resolvase-like domain
555	Solyc03g062940.2.1	29896292	29897814	+	1523	1	0	Peroxisomal targeting signal 2 receptor IPR020472 G-protein beta WD-40 repeat, region
556	Solyc03g063030.2.1	30409721	30412887	+	3167	1	0	Amino acid transporter IPR013057 Amino acid transporter, transmembrane
557	Solyc03g063060.2.1	30456583	30465240	+	8658	2	1	Ycf20-like protein IPR007572 Protein of unknown function DUF565
558	Solyc03g063100.1.1	30564833	30568648	+	3816	2	0	SELF PRUNING 3D
559	Solyc03g063110.2.1	30614823	30618961	-	4139	2	0	Stearoyl-acyl carrier protein desaturase IPR005067 Fatty acid desaturase, type 2
560	Solyc03g063150.2.1	30757050	30759159	+	2110	1	0	Laccase-2 IPR001117 Multicopper oxidase, type 1
561	Solyc03g063200.2.1	30892043	30896175	-	4133	1	0	Zinc finger CCCH domain-containing protein 14 IPR000571 Zinc finger, CCCH-type
562	Solyc03g063210.2.1	31038565	31041734	-	3170	2	0	SWR1 complex protein SNF2 family DNA-dependent ATPase (Fragment)
563	Solyc03g063220.1.1	31045758	31063672	-	17915	9	0	Helicase SWR1 IPR000330 SNF2-related
564	Solyc03g063240.2.1	31188554	31197693	-	9140	2	1	Pyridoxamine 5_apos-phosphate oxidase-related FMN-binding protein IPR012349 FMN-binding split barrel
565	Solyc03g063280.2.1	31328445	31334974	+	6530	2	0	ENT domain containing protein IPR005491 ENT
566	Solyc03g063320.2.1	31609619	31633380	-	23762	3	0	Zinc transporter like 1 IPR002524 Cation efflux protein
567	Solyc03g063340.2.1	31738398	31763626	+	25229	1	0	DNA polymerase subunit delta-2 IPR007185 DNA polymerase alpha_epsilon, subunit B
568	Solyc03g063350.2.1	31765948	31771212	-	5265	1	1	Chaperone protein dnaJ IPR001623 Heat shock protein DnaJ, N-terminal
569	Solyc03g063550.1.1	32246581	32247045	+	465	1	0	Unknown Protein
570	Solyc03g063560.2.1	32287538	32328106	-	40569	10	0	Glutamate synthase (Ferredoxin) IPR002932 Glutamate synthase, central-C
571	Solyc03g063600.2.1	32562295	32565899	+	3605	4	0	Guanylate kinase IPR017665 Guanylate kinase, sub-group
572	Solyc03g063680.1.1	32748983	32751070	+	2088	1	0	Zinc finger CCCH domain-containing protein 30 IPR002110 Ankyrin
573	Solyc03g063750.2.1	33339545	33345614	+	6070	2	0	Exostosin-like glycosyltransferase IPR004263 Exostosin-like
574	Solyc03g063760.2.1	33354521	33370213	-	15693	5	0	DNA helicase family protein expressed IPR004483 DNA helicase, putative
575	Solyc03g063880.2.1	33993036	34010693	-	17658	3	0	1-acyl-sn-glycerol-3-phosphate acyltransferase IPR002123 Phospholipid_glycerol acyltransferase
576	Solyc03g063970.2.1	34545550	34556117	-	10568	1	0	ER-derived vesicles protein ERV14 IPR003377 Cornichon
577	Solyc03g064010.2.1	34594740	34598681	+	3942	4	0	Receptor like kinase, RLK
578	Solyc03g064020.2.1	34600518	34601681	+	1164	2	0	Ras-related protein Rab-25 IPR015595 Rab11-related
579	Solyc03g064030.2.1	34614329	34620105	-	5777	1	0	C4orf29 homolog IPR019149 Protein of unknown function DUF2048
580	Solyc03g065200.2.1	37714532	37720423	+	5892	3	0	cDNA clone J075153F01 full insert sequence IPR009769 Protein of unknown function DUF1336
581	Solyc03g065340.2.1	38799475	38808273	+	8799	4	0	Phosphorylase IPR011833 Glycogen_starch_alpha-glucan phosphorylase
582	Solyc03g070390.2.1	39174131	39176180	+	2050	1	0	Alpha-1 4-glucan-protein synthase IPR004901 Alpha-1,4-glucan-protein synthase, UDP-forming
583	Solyc03g071560.2.1	41147503	41156677	+	9175	2	0	RNA-binding protein-like IPR015465 RNA recognition motif, glycine rich protein
584	Solyc03g071570.2.1	41156587	41160750	-	4164	1	0	Pectate lyase-like protein IPR002022 Pectate lyase_Amb allergen
585	Solyc03g071590.2.1	41208340	41213040	-	4701	1	0	Malate dehydrogenase IPR011273 Malate dehydrogenase, NADP-dependent, plants
586	Solyc03g071670.1.1	41270117	41272196	+	2080	2	0	Protein binding protein
587	Solyc03g077910.2.1	42074091	42078897	-	4807	2	0	Beta-1,3-galactosyl-O-glycosyl-glycoprotein beta-1,6-N-acetylglucosaminyltransferase 7 IPR003406 Glycosyl transferase, family 14
588	Solyc03g077960.1.1	42197986	42199193	-	1208	1	0	Os01g0841200 protein (Fragment) IPR004348 Protein of unknown function DUF246, plant
589	Solyc03g077970.1.1	42200408	42201168	+	761	3	0	Methionine aminopeptidase, related
590	Solyc03g077980.2.1	42206284	42212302	-	6019	1	0	T15D22.1 protein (Fragment) IPR004348 Protein of unknown function DUF246, plant
591	Solyc03g078000.2.1	42387002	42391566	+	4565	1	0	High-affinity fructose transporter ght6 IPR003663 Sugar_inositol transporter
592	Solyc03g078080.2.1	43589225	43595462	+	6238	1	0	Uridylate kinase IPR015963 Uridylate kinase, bacteria
593	Solyc03g078330.1.1	44110791	44112218	-	1428	1	0	Fatty acid elongase 3-ketoacyl-CoA synthase IPR012392 Very-long-chain 3-ketoacyl-CoA synthase
594	Solyc03g078390.2.1	44349091	44368809	+	19719	2	0	Ubiquitin carboxyl-terminal hydrolase IPR001394 Peptidase C19, ubiquitin carboxyl-terminal hydrolase 2
595	Solyc03g078570.2.1	44725181	44727743	-	2563	1	0	Ras-related protein Rab-6A IPR015600 Rab6-related
596	Solyc03g078610.2.1	44778618	44782582	-	3965	3	0	cDNA clone J033025P19 full insert sequence
597	Solyc03g078720.2.1	44973218	44974348	+	1131	1	0	Glucosyltransferase-2 IPR002213 UDP-glucuronosyl_UDP-glucosyltransferase
598	Solyc03g079850.2.1	45200903	45215683	-	14781	4	0	Guanylyl cyclase IPR018616 Guanylyl cyclase
599	Solyc03g079890.1.1	45297048	45300208	-	3161	1	1	Subtilisin-like serine protease IPR015500 Peptidase S8, subtilisin-related
600	Solyc03g079910.2.1	45336512	45340788	-	4277	1	0	Zinc ion binding protein IPR001781 Zinc finger, LIM-type
601	Solyc03g079920.2.1	45390255	45398120	+	7866	2	0	WD-repeat protein IPR017986 WD40 repeat, region
602	Solyc03g080030.2.1	45465870	45467213	-	1344	1	0	Unknown Protein
603	Solyc03g080050.2.1	45473113	45480181	-	7069	1	0	Band 7 stomatin family protein IPR001972 Stomatin
604	Solyc03g081320.2.1	45738953	45742666	+	3714	1	0	Membrane related protein IPR002913 Lipid-binding START
605	Solyc03g082500.2.1	45970606	45979188	+	8583	2	0	Calcium dependent protein kinase-like protein IPR002290 Serine_threonine protein kinase
606	Solyc03g082660.2.1	46115283	46120778	+	5496	1	0	Major facilitator superfamily domain containing protein 5 IPR008509 Protein of unknown function DUF791
607	Solyc03g082680.2.1	46122780	46137496	-	14717	4	0	Neuroblastoma-amplified protein-like protein IPR011046 WD40 repeat-like
608	Solyc03g082690.2.1	46158633	46163437	+	4805	1	0	U-box domain-containing protein IPR011989 Armadillo-like helical
609	Solyc03g082820.2.1	46220340	46223630	+	3291	1	0	Impaired sucrose induction 1-like protein IPR016024 Armadillo-type fold
610	Solyc03g082850.2.1	46244596	46250538	-	5943	1	0	3_apos-5_apos exonuclease family protein IPR002782 Protein of unknown function DUF82
611	Solyc03g082860.2.1	46291731	46294839	+	3109	1	0	Histone-lysine N-methyltransferase IPR001214 SET
612	Solyc03g082910.2.1	46336367	46340909	+	4543	1	1	Acyl-CoA-binding domain-containing protein 6 IPR002110 Ankyrin
613	Solyc03g082920.2.1	46341372	46345339	-	3968	1	0	Heat shock protein IPR013126 Heat shock protein 70
614	Solyc03g082980.2.1	46373895	46380618	+	6724	1	0	Nucleic acid binding protein IPR018111 K Homology, type 1, subgroup
615	Solyc03g083130.1.1	46489215	46507533	+	18319	4	0	At5g24280-like protein (Fragment)
616	Solyc03g083280.2.1	46666655	46668863	-	2209	1	0	Pentatricopeptide repeat-containing protein IPR002885 Pentatricopeptide repeat
617	Solyc03g083330.2.1	46702262	46708474	+	6213	1	0	Dipeptidyl peptidase IV-like protein IPR002469 Peptidase S9B, dipeptidylpeptidase IV N-terminal
618	Solyc03g083340.1.1	46711204	46715665	-	4462	1	0	Response regulator 8 IPR001789 Signal transduction response regulator, receiver region
619	Solyc03g083380.2.1	46776786	46780622	+	3837	1	0	Diacylglycerol O-acyltransferase IPR009721 Protein of unknown function DUF1298
620	Solyc03g083400.2.1	46818412	46822203	+	3792	1	0	CCT motif family protein IPR010402 CCT domain
621	Solyc03g083410.2.1	46825224	46835629	+	10406	1	0	Histone-lysine N-methyltransferase IPR001214 SET
622	Solyc03g083430.2.1	46843789	46852108	-	8320	0	1	Splicing factor 3a subunit 3 IPR000690 Zinc finger, C2H2-type matrin
623	Solyc03g083560.1.1	47058250	47059299	+	1050	1	0	Expressed protein (Fragment) IPR006766 Phosphate-induced protein 1 conserved region
624	Solyc03g083580.2.1	47077199	47090326	-	13128	1	0	Mitochondrial intermediate peptidase IPR001567 Peptidase M3A and M3B, thimet_oligopeptidase F
625	Solyc03g083610.2.1	47110164	47113688	+	3525	1	0	Adenylate kinase IPR006266 UMP-CMP kinase
626	Solyc03g083960.2.1	47442646	47445417	-	2772	2	1	Trehalose 6-phosphate phosphatase IPR003337 Trehalose-phosphatase
627	Solyc03g093200.2.1	47837141	47842986	+	5846	1	0	Os04g0461600 protein (Fragment) IPR006461 Protein of unknown function Cys-rich
628	Solyc03g093240.2.1	47874481	47880681	+	6201	1	0	GTP-binding protein YqeH IPR002917 GTP-binding protein, HSR1-related
629	Solyc03g093380.1.1	48094327	48101487	+	7161	1	0	Receptor like kinase, RLK
630	Solyc03g093400.2.1	48141579	48145343	+	3765	1	0	Solute carrier family 2, facilitated glucose transporter member 5 IPR003663 Sugar_inositol transporter
631	Solyc03g093480.2.1	48226050	48252855	-	26806	3	1	U3 small nucleolar RNA-associated protein 10 IPR012954 BP28, C-terminal
632	Solyc03g093520.2.1	48317107	48330077	+	12971	1	0	Phosphofructokinase family protein IPR012004 Pyrophosphate-dependent phosphofructokinase TP0108
633	Solyc03g093610.1.1	48476779	48477507	+	729	1	0	Ethylene responsive transcription factor 1b IPR001471 Pathogenesis-related transcriptional factor and ERF, DNA-binding
634	Solyc03g093640.2.1	48624958	48655114	-	30157	1	1	Polycomb group protein EMBRYONIC FLOWER 2 IPR007087 Zinc finger, C2H2-type
635	Solyc03g093650.2.1	48719533	48725961	-	6429	2	0	Uncharacterized ABC transporter ATP-binding protein_permease C9B6.09c IPR001140 ABC transporter, transmembrane region
636	Solyc03g093700.1.1	48774527	48778274	-	3748	2	0	Histone-lysine N-methyltransferase, H3 lysine-9 specific 5 IPR003105 SRA-YDG
637	Solyc03g093980.1.1	49140216	49141516	-	1301	1	0	Unknown Protein
638	Solyc03g093990.2.1	49148853	49155210	-	6358	2	0	Hypothetical integral membrane protein conserved
639	Solyc03g094020.2.1	49190143	49194056	-	3914	1	0	Alpha-glucosidase-like IPR000322 Glycoside hydrolase, family 31
640	Solyc03g094060.2.1	49217382	49225266	-	7885	1	0	Polyadenylate-binding protein family protein IPR012677 Nucleotide-binding, alpha-beta plait
641	Solyc03g094080.2.1	49237600	49251473	-	13874	1	0	Polyadenylate-binding protein family protein IPR000504 RNA recognition motif, RNP-1
642	Solyc03g094110.2.1	49308825	49312747	-	3923	1	0	Regulatory protein
643	Solyc03g095260.2.1	49686853	49693458	-	6606	1	0	Conserved Plasmodium protein IPR011046 WD40 repeat-like
644	Solyc03g095290.2.1	49762383	49769731	+	7349	1	0	Hydrolase alpha_beta fold family protein IPR000073 Alpha_beta hydrolase fold-1
645	Solyc03g095310.2.1	49777121	49783215	-	6095	1	0	Cytochrome P450
646	Solyc03g095450.2.1	50014714	50023523	-	8810	1	0	RING finger protein 141 IPR018957 Zinc finger, C3HC4 RING-type
647	Solyc03g095510.2.1	50069695	50073790	-	4096	1	0	Protein kinase 2 IPR002290 Serine_threonine protein kinase
648	Solyc03g095610.2.1	50236833	50240242	+	3410	2	0	Unknown Protein
649	Solyc03g095620.2.1	50240530	50248132	-	7603	1	0	ABC-1 domain protein IPR004147 ABC-1
650	Solyc03g095680.1.1	50296179	50312535	+	16357	5	0	SNF2 helicase IPR000330 SNF2-related
651	Solyc03g095710.2.1	50338173	50341110	-	2938	1	0	Alpha-amylase IPR013775 Alpha-amylase, plant
652	Solyc03g095730.2.1	50349408	50352048	-	2641	0	1	Ubiquinol-cytochrome c reductase complex protein
653	Solyc03g095780.1.1	50483220	50483825	+	606	1	0	Abscisic acid receptor PYL6 IPR019587 Polyketide cyclase_dehydrase
654	Solyc03g095840.2.1	50975441	50981714	+	6274	1	0	Eukaryotic translation initiation factor 2 alpha subunit family protein expressed IPR011488 Eukaryotic translation initiation factor 2, alpha subunit
655	Solyc03g095900.2.1	51028612	51030467	+	1856	1	0	1-aminocyclopropane-1-carboxylate oxidase-like protein IPR005123 Oxoglutarate and iron-dependent oxygenase
656	Solyc03g095950.2.1	51110576	51111393	-	818	1	0	Unknown Protein
657	Solyc03g095960.1.1	51114552	51115541	-	990	1	0	Pentatricopeptide repeat-containing protein IPR002885 Pentatricopeptide repeat
658	Solyc03g096000.2.1	51242345	51256561	-	14217	1	0	Clathrin heavy chain IPR016341 Clathrin, heavy chain
659	Solyc03g096080.2.1	51376491	51382146	+	5656	1	0	Yippee zinc-binding-like protein IPR004910 Yippee-like protein
660	Solyc03g096090.2.1	51386093	51392949	+	6857	1	0	En_Spm-like transposon protein
661	Solyc03g096190.1.1	51516314	51519526	+	3213	2	0	Receptor like kinase, RLK
662	Solyc03g096620.1.1	52279754	52281682	+	1929	1	0	F-box family protein IPR001810 Cyclin-like F-box
663	Solyc03g096680.1.1	52439171	52440889	-	1719	2	0	Eukaryotic translation initiation factor 3 subunit 4 IPR017334 Translation initiation factor 3, RNA-binding subunit
664	Solyc03g096790.2.1	52577946	52584548	+	6603	1	0	Autophagy-related protein 13 IPR018731 Autophagy-related protein 13
665	Solyc03g096800.2.1	52599162	52609670	+	10509	1	0	At5g24290-like protein (Fragment) IPR008217 Protein of unknown function DUF125, transmembrane
666	Solyc03g096880.2.1	52689628	52695910	-	6283	1	0	Unknown Protein IPR000313 PWWP
667	Solyc03g096890.1.1	52698958	52711178	-	12221	1	0	Serine_threonine kinase IPR002290 Serine_threonine protein kinase
668	Solyc03g096900.2.1	52711245	52720659	-	9415	2	1	GTP pyrophosphokinase IPR007685 RelA_SpoT
669	Solyc03g097060.2.1	52856051	52862181	-	6131	1	0	Exostosin family protein IPR004263 Exostosin-like
670	Solyc03g097130.2.1	52909981	52914569	+	4589	1	0	ATP binding protein IPR000719 Protein kinase, core
671	Solyc03g097190.2.1	52952215	52956621	-	4407	1	0	Cingulin-like
672	Solyc03g097240.2.1	52990326	52993926	-	3601	1	0	Chaperone protein dnaJ IPR001623 Heat shock protein DnaJ, N-terminal
673	Solyc03g097250.2.1	52994945	53000265	-	5321	1	0	Chromosome 06 contig 1 DNA sequence
674	Solyc03g097260.2.1	53001328	53011523	-	10196	2	0	Bromodomain adjacent to zinc finger domain protein 1A IPR011011 Zinc finger, FYVE_PHD-type
675	Solyc03g097350.2.1	53098342	53117767	-	19426	2	0	Kinase family protein IPR002290 Serine_threonine protein kinase
676	Solyc03g097390.2.1	53172933	53174981	-	2049	1	0	Acyl-ACP thioesterase IPR002864 Acyl-ACP thioesterase
677	Solyc03g097450.2.1	53219323	53230371	-	11049	2	0	SWI_SNF complex subunit SMARCC1 IPR007526 SWIRM
678	Solyc03g097470.2.1	53248143	53261349	-	13207	2	0	3-oxoacyl-
679	Solyc03g097490.2.1	53272611	53278255	+	5645	3	0	Dek protein IPR014876 DEK, C-terminal
680	Solyc03g097550.2.1	53324402	53332524	+	8123	1	0	Pseudouridine synthase family protein IPR006225 Pseudouridine synthase, RluC_RluD
681	Solyc03g097590.2.1	53372336	53374204	-	1869	1	0	MtN3-like protein IPR018179 RAG1-activating protein 1 homologue
682	Solyc03g097630.2.1	53410692	53417468	+	6777	1	0	Palmitoyltransferase-like protein IPR001594 Zinc finger, DHHC-type
683	Solyc03g097690.2.1	53463305	53469205	-	5901	2	0	Cell division protein kinase 12 IPR002290 Serine_threonine protein kinase
684	Solyc03g097830.2.1	53606572	53614598	+	8027	1	0	Poly(A) polymerase IPR002646 Polynucleotide adenylyltransferase region
685	Solyc03g097910.2.1	53734853	53738896	-	4044	2	0	Dihydroorotate dehydrogenase family protein IPR005720 Dihydroorotate dehydrogenase, class 1, core
686	Solyc03g097940.2.1	53768344	53779007	+	10664	2	0	Potassium channel IPR002110 Ankyrin
687	Solyc03g097990.2.1	53797571	53802108	-	4538	1	0	RNA polymerase II subunit A C-terminal domain phosphatase SSU72 IPR006811 RNA polymerase II subunit A
688	Solyc03g098010.2.1	53809153	53811597	+	2445	1	0	Acid phosphatase IPR004843 Metallophosphoesterase
689	Solyc03g098110.2.1	53890467	53900661	-	10195	1	0	Genome sequencing data contig C315
690	Solyc03g098160.2.1	53935244	53947764	+	12521	1	0	Chromosome 14 open reading frame 102 IPR013633 Protein of unknown function DUF1740
691	Solyc03g098170.2.1	53948518	53955412	-	6895	2	0	Tubulin folding cofactor B IPR000938 Cytoskeleton-associated protein, CAP-Gly
692	Solyc03g098180.2.1	53969222	53976124	+	6903	1	0	Phosphoesterase dhha1
693	Solyc03g098220.2.1	54022399	54028329	-	5931	2	0	Serine palmitoyltransferase IPR004839 Aminotransferase, class I and II
694	Solyc03g098280.2.1	54075745	54082377	+	6633	2	0	ARGONAUTE 1 IPR003165 Stem cell self-renewal protein Piwi
695	Solyc03g098470.2.1	54202388	54206465	-	4078	1	0	Small nuclear ribonucleoprotein E IPR006649 Like-Sm ribonucleoprotein, eukaryotic and archaea-type, core
696	Solyc03g098650.2.1	54396043	54397530	+	1488	1	0	ATFP3 IPR006121 Heavy metal transport_detoxification protein
697	Solyc03g104810.2.1	54885728	54891292	-	5565	1	0	WRKY transcription factor-c IPR003657 DNA-binding WRKY
698	Solyc03g111010.2.1	55761566	55765048	+	3483	1	0	Glyceraldehyde-3-phosphate dehydrogenase IPR000173 Glyceraldehyde 3-phosphate dehydrogenase
699	Solyc03g111030.2.1	55765683	55771579	+	5897	1	0	Genomic DNA chromosome 5 P1 clone MXI22
700	Solyc03g111090.2.1	55799870	55806252	-	6383	3	0	Bromodomain factor IPR001487 Bromodomain
701	Solyc03g111190.1.1	55888514	55890608	-	2095	1	0	Auxin-independent growth promoter-like protein IPR004348 Protein of unknown function DUF246, plant
702	Solyc03g119780.2.1	62396383	62411459	-	15077	1	0	Transcription initiation factor TFIID subunit IPR014782 Peptidase M1, membrane alanine aminopeptidase, N-terminal
703	Solyc03g123890.2.1	64626300	64643322	-	17023	1	0	Calcium-transporting ATPase 1 IPR006408 ATPase, P-type, calcium-transporting, PMCA-type
704	Solyc04g005000.1.1	2659	2883	-	225	1	0	Unknown Protein
705	Solyc04g005010.2.1	3073	8788	-	5716	1	0	Phosphoglycerate mutase IPR002156 Ribonuclease H
706	Solyc04g005030.2.1	30217	42552	-	12336	1	0	Phosphoglucomutase_phosphomannomutase family protein IPR016055 Alpha-D-phosphohexomutase, alpha_beta_alpha I, II and III
707	Solyc04g005040.1.1	44947	46038	+	1092	1	0	Matrix metalloproteinase IPR001818 Peptidase M10A and M12B, matrixin and adamalysin
708	Solyc04g005190.2.1	130395	145641	+	15247	3	0	2-succinyl-5-enolpyruvyl-6-hydroxy-3-cyclohexene-1-carboxylate synthase IPR004433 Menaquinone biosynthesis protein
709	Solyc04g005200.2.1	146131	148070	+	1940	1	0	2-succinyl-6-hydroxy-2,4-cyclohexadiene-1-carboxylate synthase IPR000639 Epoxide hydrolase-like
710	Solyc04g005250.2.1	185839	189158	-	3320	2	0	DNA (Cytosine-5-)-methyltransferase 3 IPR001525 C-5 cytosine-specific DNA methylase
711	Solyc04g005380.2.1	272481	276895	+	4415	1	0	Ninja-family protein Os03g0214200 IPR012463 Protein of unknown function DUF1675
712	Solyc04g005440.1.1	307618	309297	+	1680	1	0	Cys2_His2 zinc-finger transcription factor IPR007087 Zinc finger, C2H2-type
713	Solyc04g005460.1.1	318155	319747	-	1593	1	0	Pentatricopeptide repeat protein IPR002885 Pentatricopeptide repeat
714	Solyc04g005480.1.1	323321	323833	-	513	1	0	Unknown Protein
715	Solyc04g005490.2.1	326470	332708	+	6239	2	0	Appr-1-p processing domain protein IPR002589 Appr-1-p processing
716	Solyc04g005540.2.1	355454	361509	+	6056	2	0	Cc-nbs-lrr, resistance protein
717	Solyc04g005560.2.1	374381	379758	+	5378	2	0	Guanine nucleotide exchange factor-like protein IPR000904 SEC7-like
718	Solyc06g005040.1.1	23462	23749	-	288	1	0	ABC transporter G family member 4
719	Solyc06g005080.2.1	59970	96654	-	36685	5	1	Vacuolar protein sorting-associated protein 18 IPR007810 Pep3_Vps18_deep orange
720	Solyc06g005100.2.1	119977	124995	+	5019	2	0	Phosphatidylinositol transfer protein expressed IPR001666 Phosphatidylinositol transfer protein
721	Solyc06g005110.2.1	125905	129691	+	3787	1	0	Ribosomal protein S23 IPR006032 Ribosomal protein S12_S23
722	Solyc06g005120.1.1	136680	142703	+	6024	0	1	Unknown Protein
723	Solyc06g005190.2.1	204148	210621	+	6474	3	0	CCR4-NOT transcription complex subunit 4 IPR003954 RNA recognition, region 1
724	Solyc06g005550.1.1	588709	591934	+	3226	1	0	X1 (Fragment) IPR005380 Region of unknown function XS
725	Solyc06g005630.1.1	692091	694915	-	2825	1	0	E3 ubiquitin-protein ligase arkadia IPR001841 Zinc finger, RING-type
726	Solyc06g005990.2.1	983484	1006865	+	23382	1	0	ATP-dependent RNA helicase DOB1 IPR016438 RNA helicase, ATP-dependent, SK12_DOB1
727	Solyc06g008280.2.1	2147414	2150415	+	3002	1	0	Charged multivesicular body protein 2b IPR005024 Snf7
728	Solyc06g009070.2.1	3005956	3022364	+	16409	6	0	ATP-dependent RNA helicase IPR014001 DEAD-like helicase, N-terminal
729	Solyc06g009220.2.1	3155576	3182364	+	26789	5	0	Glycogen debranching enzyme IPR006589 Glycosyl hydrolase, family 13, subfamily, catalytic region
730	Solyc06g009520.2.1	3498359	3503631	-	5273	1	0	Pentatricopeptide repeat-containing protein IPR002885 Pentatricopeptide repeat
731	Solyc06g009600.1.1	3569011	3573375	+	4365	1	0	PAPA-1-like conserved region family protein expressed IPR006880 PAPA-1-like conserved region
732	Solyc06g009610.1.1	3575306	3578741	+	3436	1	0	GRAS transcription factor (Fragment) IPR005202 GRAS transcription factor
733	Solyc06g009680.2.1	3623643	3632157	-	8515	2	0	BRCT domain-containing protein IPR001357 BRCT
734	Solyc06g009690.1.1	3633968	3638512	-	4545	2	0	cDNA clone J033051C12 full insert sequence IPR016024 Armadillo-type fold
735	Solyc06g009780.2.1	3783983	3789999	+	6017	1	0	Kinesin IPR001752 Kinesin, motor region
736	Solyc06g009790.2.1	3809535	3814061	-	4527	2	0	Glycoside hydrolase family 28 protein_polygalacturonase family protein IPR012334 Pectin lyase fold
737	Solyc06g010030.2.1	4786764	4792828	+	6065	1	0	MLO-like protein 3 IPR004326 Mlo-related protein
738	Solyc06g010090.1.1	4925954	4929076	+	3123	1	0	DNA-binding protein SMUBP-2
739	Solyc06g010200.2.1	5385221	5398335	-	13115	4	0	Chromodomain helicase DNA-binding protein 4
740	Solyc06g010210.2.1	5404862	5406467	-	1606	1	0	Chromodomain helicase DNA binding protein
741	Solyc06g010220.1.1	5420779	5427793	-	7015	2	0	Chromodomain helicase DNA binding protein 3 (Fragment) IPR019787 Zinc finger, PHD-finger
742	Solyc06g011280.2.1	6257892	6260968	-	3077	1	0	Elongation factor 1-gamma IPR001662 Translation elongation factor EF1B, gamma chain, conserved
743	Solyc06g011290.1.1	6465700	6468638	+	2939	2	0	Amidohydrolase family IPR006992 Amidohydrolase 2
744	Solyc06g011320.1.1	6477626	6478261	+	636	3	0	Nodulin _ glutamate-ammonia ligase-like protein
745	Solyc06g011370.2.1	6755481	6758068	+	2588	1	0	Chaperone protein clpB 2 IPR004176 Clp, N-terminal
746	Solyc06g011400.2.1	6794068	6801172	+	7105	1	0	ATP-dependent chaperone ClpB IPR013093 ATPase associated with various cellular activities, AAA-2
747	Solyc06g011450.1.1	7405375	7407219	+	1845	1	0	Phosphatidylinositol binding clathrin assembly protein IPR011417 ANTH
748	Solyc06g011490.2.1	7608703	7610414	+	1712	1	0	Unknown Protein
749	Solyc06g016750.2.1	9456304	9470235	-	13932	1	0	Transcription factor (Fragment) IPR003958 Transcription factor CBF_NF-Y_archaeal histone
750	Solyc06g017970.2.1	12037948	12055556	+	17609	3	0	Ubiquitin carboxyl-terminal hydrolase (Fragment) IPR002083 MATH
751	Solyc06g018050.2.1	12748792	12756956	+	8165	3	1	Calcium-binding mitochondrial carrier protein IPR011992 EF-Hand type
752	Solyc06g018100.2.1	13419008	13422267	-	3260	1	0	Nucellin-like aspartic protease (Fragment) IPR001461 Peptidase A1
753	Solyc06g018110.2.1	13436393	13441892	-	5500	1	0	RNA binding protein IPR000504 RNA recognition motif, RNP-1
754	Solyc06g030470.2.1	15436256	15438408	-	2153	1	0	Auxin-regulated protein IPR010369 Protein of unknown function DUF966
755	Solyc06g030490.2.1	15529156	15536744	+	7589	1	0	Serine_threonine-protein phosphatase-tetraphosphatase
756	Solyc06g030530.2.1	16057617	16063422	-	5806	3	0	Unknown Protein
757	Solyc06g030540.2.1	16068615	16069177	-	563	1	0	Unknown Protein IPR018848 WIYLD domain
758	Solyc06g030570.2.1	16498440	16505098	+	6659	1	0	Ribosomal RNA large subunit methyltransferase N IPR007197 Radical SAM
759	Solyc06g031680.2.1	17306390	17314675	+	8286	1	0	FYVE zinc finger family protein IPR000306 Zinc finger, FYVE-type
760	Solyc06g031690.2.1	17332143	17333738	+	1596	1	0	Ankyrin repeat family protein IPR002110 Ankyrin
761	Solyc06g034000.1.1	20183438	20184406	-	969	1	0	Myb-related transcription factor-like protein IPR015495 Myb transcription factor
762	Solyc06g034100.2.1	20347654	20362103	+	14450	2	0	Ubiquinol-cytochrome C chaperone family protein IPR007129 Ubiquinol-cytochrome C chaperone
763	Solyc06g034130.2.1	20393296	20394748	-	1453	1	0	Root cap protein 3 (Fragment) IPR009646 Root cap
764	Solyc06g034150.2.1	20400258	20407369	-	7112	0	1	8-amino-7-oxononanoate synthase-like protein IPR004839 Aminotransferase, class I and II
765	Solyc06g034220.2.1	20648201	20654157	+	5957	2	0	Vesicle-associated membrane protein-associated protein IPR016763 Vesicle-associated membrane protein
766	Solyc06g034230.1.1	20656809	20659051	-	2243	1	1	Unknown Protein IPR001578 Peptidase C12, ubiquitin carboxyl-terminal hydrolase 1
767	Solyc06g034250.1.1	20677382	20679023	+	1642	1	0	Unknown Protein
768	Solyc06g034260.1.1	20687549	20688482	-	934	1	0	F-box protein At2g35280
769	Solyc06g034330.2.1	20751058	20768833	+	17776	4	0	E3 ubiquitin ligase IPR018957 Zinc finger, C3HC4 RING-type
770	Solyc06g034340.1.1	20774519	20776461	-	1943	1	0	NAC domain protein IPR003441 protein
771	Solyc06g034360.1.1	20862003	20865669	-	3667	1	0	Pectinesterase IPR000070 Pectinesterase, catalytic
772	Solyc06g035430.2.1	20998594	21003305	-	4712	1	0	AT-hook motif nuclear localized protein 3 IPR005175 Protein of unknown function DUF296
773	Solyc06g035450.2.1	21040469	21044581	+	4113	1	0	ATP-dependent RNA helicase IPR011545 DNA_RNA helicase, DEAD_DEAH box type, N-terminal
774	Solyc06g035790.2.1	21723352	21726735	+	3384	1	0	Dehydration-responsive family protein IPR004159 Protein of unknown function DUF248, methyltransferase putative
775	Solyc06g035870.2.1	21805174	21807198	-	2025	1	0	Membrane-associated progesterone receptor component 1 IPR001199 Cytochrome b5
776	Solyc06g036000.2.1	22052164	22063575	+	11412	2	0	DNA-directed RNA polymerase III subunit C IPR008806 RNA polymerase III Rpc82, C -terminal
777	Solyc06g036080.2.1	22156308	22166784	-	10477	2	0	Protein serine_threonine kinase IPR002290 Serine_threonine protein kinase
778	Solyc06g036100.2.1	22211265	22213759	-	2495	1	0	Citrate transporter family protein IPR004680 Divalent ion symporter
779	Solyc06g036240.1.1	22399442	22406066	+	6625	1	0	ABC transporter G family member 40 IPR013525 ABC-2 type transporter
780	Solyc06g036250.1.1	22420269	22420898	-	630	1	0	Genomic DNA chromosome 5 BAC clone F6N7
781	Solyc06g036300.2.1	22496774	22504988	-	8215	2	0	MYB transcription factor (Fragment) IPR006447 Myb-like DNA-binding region, SHAQKYF class
782	Solyc06g036340.2.1	22593116	22598519	-	5404	1	0	Unknown Protein
783	Solyc06g036350.2.1	22606480	22611822	+	5343	1	0	NADH dehydrogenase IPR006806 ETC complex I subunit
784	Solyc06g036430.2.1	22670133	22672817	+	2685	1	0	Reticulon family protein IPR003388 Reticulon
785	Solyc06g036470.1.1	22789505	22793021	+	3517	5	0	Receptor-like protein kinase IPR002290 Serine_threonine protein kinase
786	Solyc06g036490.1.1	22794728	22799187	-	4460	3	0	Multidrug resistance protein ABC transporter family IPR001140 ABC transporter, transmembrane region
787	Solyc06g036620.1.1	23653600	23659189	+	5590	8	0	Ankyrin repeat domain-containing protein 13C-A IPR002110 Ankyrin
788	Solyc06g036640.2.1	23689659	23694752	-	5094	1	0	Coatomer
789	Solyc06g036720.2.1	23955142	23972017	+	16876	5	1	HLA-B associated transcript 3 (Fragment) IPR019956 Ubiquitin subgroup
790	Solyc06g036780.2.1	24511239	24528169	+	16931	3	0	Os01g0708300 protein (Fragment) IPR000620 Protein of unknown function DUF6, transmembrane
791	Solyc06g042950.2.1	25336495	25347915	-	11421	3	0	Genomic DNA chromosome 3 P1 clone MMF12
792	Solyc06g042960.1.1	25351215	25358521	-	7307	2	0	Genomic DNA chromosome 3 P1 clone MMF12
793	Solyc06g043030.2.1	25908427	25918673	+	10247	2	0	AP-1 complex subunit beta-1 IPR011989 Armadillo-like helical
794	Solyc06g043070.2.1	25999771	26005144	+	5374	1	0	Unknown Protein
795	Solyc06g043150.2.1	26107234	26109682	-	2449	1	0	WD-repeat cell cycle regulatory protein IPR017986 WD40 repeat, region
796	Solyc06g043170.2.1	26145427	26158030	-	12604	4	0	Actin family protein IPR004000 Actin_actin-like
797	Solyc06g048410.2.1	27497752	27500186	+	2435	1	0	Superoxide dismutase IPR019833 Manganese_iron superoxide dismutase, binding site IPR001189 Manganese_iron superoxide dismutase
798	Solyc06g048450.2.1	27551031	27564579	+	13549	1	1	Anaphase promoting complex subunit 1
799	Solyc06g048460.1.1	27568152	27584660	+	16509	2	0	Anaphase promoting complex subunit 1 IPR002015 Proteasome_cyclosome, regulatory subunit
800	Solyc06g048520.2.1	27667290	27675248	-	7959	1	0	RING finger and transmembrane domain-containing protein 2 IPR018957 Zinc finger, C3HC4 RING-type
801	Solyc06g048530.2.1	27690862	27701677	-	10816	1	0	Hydroxyacylglutathione hydrolase IPR017782 Hydroxyacylglutathione hydrolase
802	Solyc06g048610.2.1	27850330	27858847	-	8518	1	0	Methionyl-tRNA synthetase-like protein IPR002547 tRNA-binding region
803	Solyc06g051080.2.1	30687110	30697786	+	10677	4	0	UDP-sugar pyrophosphorylase
804	Solyc06g054490.2.1	33736610	33739525	+	2916	1	1	Prolyl 4-hydroxylase alpha subunit-like protein IPR006620 Prolyl 4-hydroxylase, alpha subunit
805	Solyc06g071480.2.1	40383824	40385828	+	2005	1	0	Dof zinc finger protein 12 IPR003851 Zinc finger, Dof-type
806	Solyc06g071500.2.1	40411871	40416435	+	4565	1	0	Boron transporter IPR003020 Bicarbonate transporter, eukaryotic
807	Solyc06g071560.2.1	40443925	40450397	+	6473	2	0	Serine_threonine protein phosphatase 2A 55 kDa regulatory subunit B beta isoform IPR000009 Protein phosphatase 2A, regulatory subunit PR55
808	Solyc06g071570.2.1	40451690	40454562	+	2873	1	0	Solute carrier family 15 member 4 IPR000109 TGF-beta receptor, type I_II extracellular region
809	Solyc06g071580.2.1	40458951	40471817	+	12867	2	0	MORC family CW-type zinc finger 3 IPR003594 ATP-binding region, ATPase-like
810	Solyc06g071590.2.1	40482051	40484331	+	2281	1	0	Carboxyl-terminal proteinase IPR004314 Protein of unknown function DUF239, plant
811	Solyc06g071600.2.1	40485221	40488442	+	3222	1	0	Kinetochore protein Spc25 IPR013255 Kinetochore-Ndc80 complex, subunit Spc25
812	Solyc06g071680.2.1	40535499	40540003	-	4505	1	0	Histone deacetylase IPR003084 Histone deacetylase
813	Solyc06g071730.2.1	40576965	40578756	-	1792	2	0	Unknown Protein
814	Solyc06g071770.2.1	40590948	40595053	+	4106	1	0	ZZ type zinc finger domain-containing protein (Fragment) IPR000270 Octicosapeptide_Phox_Bem1p
815	Solyc06g071850.2.1	40652750	40660166	+	7417	3	0	TPR repeat IPR011990 Tetratricopeptide-like helical
816	Solyc06g071860.2.1	40662265	40667701	+	5437	3	0	Zinc finger CCCH domain-containing protein 67 IPR000571 Zinc finger, CCCH-type
817	Solyc06g071910.2.1	40687928	40693427	-	5500	1	0	3-oxoacyl-reductase reductase
818	Solyc06g071980.2.1	40727583	40736922	+	9340	2	0	Cell division protease ftsH IPR003959 ATPase, AAA-type, core
819	Solyc06g072050.2.1	40793725	40799556	-	5832	4	0	CBS domain containing protein IPR000644 Cystathionine beta-synthase, core
820	Solyc06g072110.2.1	40828251	40836356	+	8106	1	0	Tex2 protein (Fragment) IPR019411 Protein of unknown function DUF2404, transmembrane
821	Solyc06g072170.2.1	40874337	40878363	+	4027	1	0	Coiled-coil domain-containing protein 12 IPR013169 mRNA splicing factor, Cwf18
822	Solyc06g072270.2.1	40940777	40951100	-	10324	2	0	RING finger protein 24 IPR018957 Zinc finger, C3HC4 RING-type
823	Solyc06g072300.2.1	40960724	40969540	-	8817	2	0	ARGONAUTE 1 IPR003165 Stem cell self-renewal protein Piwi
824	Solyc06g072340.2.1	40997528	41008872	-	11345	1	0	Kinase family protein IPR002290 Serine_threonine protein kinase
825	Solyc06g074010.2.1	42140223	42151673	+	11451	1	0	Transcription factor (E2F) IPR015633 E2F Family
826	Solyc07g005000.2.1	16771	35135	+	18365	6	0	Os10g0479800 protein (Fragment) IPR009769 Protein of unknown function DUF1336
827	Solyc07g005020.2.1	46570	52388	-	5819	1	0	DNA replication licensing factor IPR008048 MCM protein 5
828	Solyc07g005030.2.1	52983	79984	-	27002	3	0	Ribonuclease 3-like protein 3 IPR000999 Ribonuclease III
829	Solyc07g005080.1.1	112239	113536	+	1298	1	0	Chitinase-like protein IPR011583 Chitinase II
830	Solyc07g005110.2.1	128660	133395	+	4736	1	0	S-receptor kinase-like protein 1 IPR002290 Serine_threonine protein kinase
831	Solyc07g005140.2.1	162324	167069	+	4746	1	0	Response regulator 9 IPR017053 Response regulator, plant B-type
832	Solyc07g005320.2.1	247287	259892	-	12606	1	0	Pre-mRNA polyadenylation factor fip1 IPR007854 Fip1
833	Solyc07g005580.2.1	458171	464650	+	6480	1	0	1-acyl-sn-glycerol-3-phosphate acyltransferase IPR004552 1-acyl-sn-glycerol-3-phosphate acyltransferase
834	Solyc07g005590.2.1	481459	487527	+	6069	2	0	Cyclic nucleotide gated channel IPR000595 Cyclic nucleotide-binding
835	Solyc07g005690.2.1	573797	576970	+	3174	1	0	Unknown Protein
836	Solyc07g005750.2.1	602113	605194	+	3082	1	0	F-box_LRR-repeat protein 17 IPR001810 Cyclin-like F-box
837	Solyc07g005760.2.1	607977	611742	-	3766	1	0	Hydroxycinnamoyl CoA shikimate_quinate hydroxycinnamoyltransferase IPR003480 Transferase
838	Solyc07g005790.2.1	642780	645936	-	3157	1	0	Genomic DNA chromosome 5 P1 clone MTI20
839	Solyc07g005840.2.1	667374	673097	+	5724	1	0	Cellulose synthase 3 IPR005150 Cellulose synthase
840	Solyc07g005860.2.1	677311	682581	-	5271	1	0	Os02g0794300 protein (Fragment) IPR007573 Protein of unknown function DUF566
841	Solyc07g005870.2.1	699869	707614	-	7746	2	0	FAD dependent oxidoreductase IPR002938 Monooxygenase, FAD-binding
842	Solyc07g005880.2.1	708202	721177	-	12976	1	0	DNA REPLICATION FACTOR C SUBUNIT IPR012178 DNA replication factor C, large subunit
843	Solyc07g005890.2.1	729035	737605	-	8571	0	1	ATP-dependent RNA helicase IPR011545 DNA_RNA helicase, DEAD_DEAH box type, N-terminal
844	Solyc07g005900.2.1	738901	744462	+	5562	1	0	Calcineurin subunit B IPR011992 EF-Hand type
845	Solyc07g005910.2.1	748702	750452	+	1751	1	0	IFA-binding protein IPR007656 Protein of unknown function DUF593
846	Solyc07g005920.1.1	752031	755067	-	3037	1	0	Receptor like kinase, RLK
847	Solyc07g006010.2.1	852663	856740	-	4078	1	0	Nucleoporin Nup43 IPR011046 WD40 repeat-like
848	Solyc07g006060.2.1	902620	910635	+	8016	2	0	Histone-lysine N-methyltransferase, H3 lysine-36 specific IPR001214 SET
849	Solyc07g006120.2.1	973639	979759	+	6121	1	0	WD repeat domain phosphoinositide-interacting protein IPR011046 WD40 repeat-like
850	Solyc07g006270.2.1	1061674	1066667	+	4994	0	1	Subunit VIb of cytochrome c oxidase IPR003213 Cytochrome c oxidase, subunit VIb
851	Solyc07g006290.1.1	1075875	1081383	-	5509	1	0	Nodulin-like protein IPR000620 Protein of unknown function DUF6, transmembrane
852	Solyc07g006520.2.1	1318128	1325502	-	7375	1	0	Preprotein translocase secY subunit IPR002208 SecY protein
853	Solyc07g006740.2.1	1577625	1580639	-	3015	1	0	Multidrug resistance protein mdtK IPR015521 MATE family transporter related protein
854	Solyc07g006820.2.1	1668427	1692877	+	24451	0	1	Transcription initiation factor TFIID subunit 1 IPR001487 Bromodomain
855	Solyc07g006830.2.1	1694757	1701924	+	7168	1	0	Calmodulin-binding protein (Fragment) IPR012416 Calmodulin binding protein-like
856	Solyc07g006900.1.1	1755020	1757837	+	2818	1	0	Auxin efflux carrier protein IPR014024 Auxin efflux carrier, subgroup
857	Solyc07g007140.2.1	1889884	1899241	-	9358	1	0	Serine_threonine-protein kinase B-raf IPR002290 Serine_threonine protein kinase
858	Solyc07g007160.2.1	1919123	1921221	-	2099	1	0	RING-H2 finger protein IPR018957 Zinc finger, C3HC4 RING-type
859	Solyc07g007310.2.1	2029424	2034866	+	5443	1	0	Menaquinone biosynthesis methyltransferase ubiE IPR013216 Methyltransferase type 11
860	Solyc07g056580.2.1	61712787	61719304	+	6518	3	0	Ethylene receptor IPR001789 Signal transduction response regulator, receiver region IPR014525 Signal transduction histidine kinase, hybrid-type, ethylene sensor IPR005467 Signal transduction histidine kinase, core
861	Solyc07g056630.2.1	61765246	61772442	+	7197	1	0	Protein sip5 IPR001841 Zinc finger, RING-type
862	Solyc07g061780.2.1	61956875	61964115	+	7241	4	0	Ubiquitin carboxyl-terminal hydrolase family protein IPR001394 Peptidase C19, ubiquitin carboxyl-terminal hydrolase 2
863	Solyc07g061920.2.1	62024605	62036385	+	11781	4	0	Glucan synthase like 3 IPR003440 Glycosyl transferase, family 48
864	Solyc07g061950.2.1	62039788	62047399	-	7612	1	0	Integral membrane single C2 domain protein IPR018029 C2 membrane targeting protein
865	Solyc07g061990.2.1	62080839	62085428	-	4590	1	0	Solanesyl diphosphate synthase IPR014120 Solanesyl diphosphate synthase
866	Solyc07g062010.1.1	62091144	62092145	-	1002	1	0	Glucan endo-1 3-beta-glucosidase 4 IPR012946 X8
867	Solyc07g062030.2.1	62098170	62101182	+	3013	1	0	Chalcone--flavonone isomerase IPR003466 Chalcone isomerase, subgroup
868	Solyc07g062040.2.1	62101108	62102746	-	1639	2	0	ATP-binding_protein serine_threonine kinase IPR002290 Serine_threonine protein kinase
869	Solyc07g062050.2.1	62105241	62113721	-	8481	2	0	Signal transducer and activator of transcription B IPR000980 SH2 motif
870	Solyc07g062060.2.1	62114496	62117377	-	2882	1	0	Peptide methionine sulfoxide reductase msrB IPR002579 Methionine sulphoxide reductase B
871	Solyc07g063060.1.1	62865724	62868993	+	3270	1	0	Os01g0101200 protein (Fragment)
872	Solyc07g063120.2.1	62912031	62920927	-	8897	1	0	WD-40 repeat protein IPR020472 G-protein beta WD-40 repeat, region
873	Solyc07g063130.2.1	62922350	62930717	-	8368	1	0	Cell division protein kinase 10 IPR002290 Serine_threonine protein kinase
874	Solyc07g063150.2.1	62942287	62946443	+	4157	1	0	Os11g0198100 protein (Fragment) IPR006852 Protein of unknown function DUF616
875	Solyc07g063190.2.1	62954842	62957348	+	2507	1	0	Thioredoxin IPR005746 Thioredoxin
876	Solyc07g063240.2.1	62979495	62988936	-	9442	0	1	Genomic DNA chromosome 3 P1 clone MJK13 IPR013899 Region of unknown function DUF1771
877	Solyc07g063270.2.1	63008778	63014711	-	5934	1	0	Nucleolar GTP-binding protein 2 IPR012971 NGP1, N-terminal
878	Solyc07g063320.2.1	63031841	63035109	+	3269	2	0	LanC-like protein 2 IPR020464 LanC-like protein, eukaryotic
879	Solyc07g063440.2.1	63138711	63153358	+	14648	1	0	Trafficking protein particle complex subunit 10
880	Solyc07g063450.1.1	63154192	63158475	+	4284	1	0	Amine oxidase family protein IPR002937 Amine oxidase
881	Solyc07g063480.2.1	63184770	63188678	+	3909	1	1	Pto-like, Serine_threonine kinase protein, resistance protein
882	Solyc07g063500.2.1	63192867	63195800	+	2934	1	0	Lysine-specific histone demethylase IPR002937 Amine oxidase
883	Solyc07g063570.2.1	63234672	63241231	-	6560	2	0	Cytochrome c biogenesis protein family IPR003834 Cytochrome c assembly protein, transmembrane region
884	Solyc07g063590.2.1	63251719	63262181	+	10463	1	0	Myosin-like protein IPR001609 Myosin head, motor region
885	Solyc07g063650.2.1	63283470	63293518	-	10049	1	0	Ubiquitin carboxyl-terminal hydrolase IPR016652 Ubiquitinyl hydrolase
886	Solyc07g063720.1.1	63328463	63331559	+	3097	2	0	Serine_threonine kinase receptor IPR002290 Serine_threonine protein kinase
887	Solyc07g063730.1.1	63332268	63335513	+	3246	1	0	Serine_threonine-protein kinase receptor IPR002290 Serine_threonine protein kinase
888	Solyc07g063740.2.1	63336974	63342936	+	5963	1	0	Ferredoxin-like
889	Solyc07g063750.2.1	63340297	63343608	-	3312	1	0	Serine_threonine-protein kinase receptor IPR002290 Serine_threonine protein kinase
890	Solyc07g063770.2.1	63352575	63356278	+	3704	1	0	Serine_threonine kinase receptor IPR002290 Serine_threonine protein kinase
891	Solyc07g063830.2.1	63384804	63388585	-	3782	1	0	BHLH transcription factor-like protein IPR011598 Helix-loop-helix DNA-binding
892	Solyc07g063930.2.1	63482245	63486026	-	3782	1	0	Solute carrier family 22 member 2 IPR016196 Major facilitator superfamily, general substrate transporter
893	Solyc07g063940.1.1	63488513	63490264	-	1752	1	0	GRAS family transcription factor IPR005202 GRAS transcription factor
894	Solyc07g064010.2.1	63535612	63541449	-	5838	1	0	Formin 3 IPR015425 Actin-binding FH2
895	Solyc07g064030.2.1	63553126	63558435	+	5310	1	1	Kinesin-like protein IPR001752 Kinesin, motor region
896	Solyc07g064040.2.1	63560820	63564425	+	3606	1	0	Transcription factor (Fragment) IPR011598 Helix-loop-helix DNA-binding
897	Solyc07g064060.2.1	63571448	63578879	-	7432	2	0	Breast carcinoma amplified sequence 3 (Fragment) IPR011046 WD40 repeat-like
898	Solyc07g064080.2.1	63586537	63598342	+	11806	3	0	Os06g0731950 protein (Fragment)
899	Solyc07g064090.2.1	63598484	63603661	-	5178	0	1	Fertilization-independent endosperm protein IPR020472 G-protein beta WD-40 repeat, region
900	Solyc07g064110.2.1	63606120	63618223	-	12104	4	2	Pentatricopeptide repeat-containing protein IPR002885 Pentatricopeptide repeat
901	Solyc07g064230.2.1	63680396	63685600	-	5205	1	0	TBC1 domain family member 17 IPR000195 RabGAP_TBC
902	Solyc07g064250.2.1	63690097	63697795	-	7699	1	0	Protein disulfide isomerase IPR012936 Protein of unknown function DUF1692
903	Solyc07g064270.2.1	63711258	63715720	+	4463	1	0	Glucose-6-phosphate_phosphate-translocator IPR004696 Tpt phosphate_phosphoenolpyruvate translocator
904	Solyc07g064290.2.1	63720022	63724236	-	4215	1	0	Ras-related protein Rab-21 IPR013684 Miro-like
905	Solyc07g064300.2.1	63733504	63738297	+	4794	1	0	Unknown Protein
906	Solyc07g064330.2.1	63745650	63754744	-	9095	1	0	DNA polymerase IPR001098 DNA-directed DNA polymerase, family A
907	Solyc07g064340.2.1	63755719	63759162	-	3444	2	0	Serine_threonine-protein kinase IPR002290 Serine_threonine protein kinase
908	Solyc07g064440.2.1	63821907	63828376	+	6470	1	0	Genomic DNA chromosome 5 P1 clone MBG8
909	Solyc07g064570.2.1	63876824	63880942	+	4119	1	0	Genomic DNA chromosome 3 TAC clone K10D20
910	Solyc07g064590.2.1	63891191	63895627	+	4437	1	0	Ubiquitin thioesterase OTU1 IPR003323 Ovarian tumour, otubain
911	Solyc07g064610.2.1	63903803	63909109	+	5307	1	0	Calcium-dependent protein kinase 2 IPR002290 Serine_threonine protein kinase
912	Solyc07g064740.2.1	63987014	63995400	+	8387	1	0	Rab3 GTPase-activating protein catalytic subunit
913	Solyc07g064830.2.1	64039012	64053950	+	14939	2	0	1 4-alpha-glucan branching enzyme IPR006589 Glycosyl hydrolase, family 13, subfamily, catalytic region
914	Solyc07g064940.2.1	64121920	64124847	-	2928	1	0	Thioredoxin family protein IPR013766 Thioredoxin domain
915	Solyc07g064960.1.1	64131970	64135830	-	3861	1	1	Phosphatidate cytidylyltransferase IPR000374 Phosphatidate cytidylyltransferase
916	Solyc07g064970.2.1	64141117	64144666	+	3550	3	0	Microtubule-associated protein MAP65-1a IPR007145 MAP65_ASE1
917	Solyc07g064990.2.1	64155555	64158080	-	2526	1	0	S-adenosyl-L-methionine salicylic acid carboxyl methyltransferase-like protein IPR005299 SAM dependent carboxyl methyltransferase
918	Solyc07g065000.2.1	64167086	64172953	-	5868	1	1	Lysine-specific demethylase 5B IPR001025 Bromo adjacent region
919	Solyc07g065010.2.1	64173852	64179193	-	5342	2	0	Bactericidal permeability-increasing protein IPR017942 Lipid-binding serum glycoprotein, N-terminal
920	Solyc07g065080.2.1	64209707	64216564	-	6858	1	0	Fimbrin-like potential actin filament bundling protein IPR016146 Calponin-homology
921	Solyc07g065130.2.1	64254256	64257617	-	3362	1	0	Calcium-binding protein 39 IPR013878 Mo25-like
922	Solyc07g065170.2.1	64272755	64275084	-	2330	1	0	40S ribosomal protein S8 IPR001047 Ribosomal protein S8e
923	Solyc07g065240.1.1	64305617	64307285	-	1669	1	0	Receptor like kinase, RLK
924	Solyc07g065260.2.1	64315902	64321013	+	5112	1	0	WRKY transcription factor 78 IPR003657 DNA-binding WRKY
925	Solyc07g065290.2.1	64330684	64333914	-	3231	3	0	Zinc finger CCCH domain-containing protein 18 IPR000571 Zinc finger, CCCH-type
926	Solyc07g065310.2.1	64344445	64352893	-	8449	1	0	Magnesium and cobalt efflux protein corC IPR002550 Protein of unknown function DUF21
927	Solyc07g065320.2.1	64353577	64359178	-	5602	2	0	Multidrug resistance protein ABC transporter family IPR001140 ABC transporter, transmembrane region
928	Solyc07g065350.1.1	64373922	64376605	+	2684	1	0	Pectinesterase IPR000070 Pectinesterase, catalytic
929	Solyc07g065370.2.1	64381656	64386573	-	4918	4	0	Agenet domain-containing protein _ bromo-adjacent homology (BAH) domain-containing protein-like IPR008395 Agenet
930	Solyc07g065380.2.1	64388616	64391033	-	2418	1	0	Zinc transporter 2 IPR003689 Zinc_iron permease
931	Solyc07g065450.2.1	64424168	64425782	+	1615	1	0	Calcium-activated outward-rectifying potassium channel 1 IPR013099 Ion transport 2
932	Solyc07g065470.2.1	64431786	64435368	+	3583	1	0	Cysteine synthase IPR001926 Pyridoxal phosphate-dependent enzyme, beta subunit
933	Solyc07g065490.2.1	64446017	64453329	+	7313	2	0	Dek protein IPR014876 DEK, C-terminal
934	Solyc07g065520.2.1	64464292	64467536	-	3245	1	0	Glycine-rich RNA-binding protein IPR000504 RNA recognition motif, RNP-1
935	Solyc07g065540.1.1	64480321	64481556	+	1236	1	0	Fasciclin-like arabinogalactan protein 10 IPR000782 FAS1 domain
936	Solyc07g065550.2.1	64486252	64496779	+	10528	2	0	NAD-dependent deacetylase IPR003000 NAD-dependent histone deacetylase, silent information regulator Sir2
937	Solyc07g065610.1.1	64532046	64534046	+	2001	1	0	Receptor-like kinase IPR002290 Serine_threonine protein kinase
938	Solyc07g065630.2.1	64541438	64557682	+	16245	2	0	Ubiquitin-protein ligase 1 IPR000569 HECT
939	Solyc07g065680.2.1	64579556	64582510	+	2955	1	0	Myosin heavy chain-like IPR008545 Protein of unknown function DUF827, plant
940	Solyc07g065800.2.1	64642057	64643753	-	1697	1	0	CWC15 homolog IPR006973 Cwf15_Cwc15 cell cycle control protein
941	Solyc07g065820.2.1	64652286	64656394	+	4109	1	0	Calcineurin B IPR015757 Calcineurin B protein
942	Solyc07g065840.2.1	64658676	64662396	-	3721	1	0	Heat shock protein 90 IPR003594 ATP-binding region, ATPase-like IPR001404 Heat shock protein Hsp90
943	Solyc07g065870.2.1	64685507	64689022	-	3516	1	0	Regulatory protein RecX IPR003783 Regulatory protein RecX
944	Solyc07g065880.2.1	64689631	64698266	-	8636	1	0	Kinesin IPR001752 Kinesin, motor region
945	Solyc07g065890.2.1	64709096	64715579	+	6484	2	0	Uridine kinase IPR000764 Uridine kinase
946	Solyc07g065910.1.1	64721928	64722677	-	750	1	0	Genomic DNA chromosome 5 P1 clone MDA7 IPR010847 Harpin-induced 1
947	Solyc07g065930.2.1	64741683	64744223	+	2541	1	0	BTB_POZ domain-containing protein IPR013089 Kelch related
948	Solyc07g065950.2.1	64749640	64759288	+	9649	2	0	Enhancer of mRNA-decapping protein 4 IPR017986 WD40 repeat, region
949	Solyc07g065980.2.1	64766853	64771778	+	4926	1	0	Alkaline alpha galactosidase I IPR008811 Raffinose synthase
950	Solyc07g066010.2.1	64776745	64779607	+	2863	1	0	Amino acid permease IPR013057 Amino acid transporter, transmembrane
951	Solyc07g066020.2.1	64780649	64784955	+	4307	1	0	Amino acid permease IPR013057 Amino acid transporter, transmembrane
952	Solyc07g066030.2.1	64790060	64810056	-	19997	9	0	Proteasome activator subunit 4-like IPR016024 Armadillo-type fold
953	Solyc07g066140.1.1	64865918	64868149	+	2232	2	0	WD-40 repeat family protein IPR017986 WD40 repeat, region
954	Solyc07g066170.2.1	64876218	64880395	-	4178	1	0	WPP domain-interacting protein 1
955	Solyc07g066210.2.1	64909121	64917912	+	8792	3	0	H(+)_Cl(-) exchange transporter ClcA IPR001807 Chloride channel, voltage gated IPR000644 Cystathionine beta-synthase, core
956	Solyc07g066240.2.1	64950107	64953735	+	3629	0	1	F-box_LRR-repeat protein 14 IPR001810 Cyclin-like F-box
957	Solyc07g066280.2.1	64978585	64981631	+	3047	2	0	HemK protein methyltransferase (IC) IPR004556 Modification methylase HemK
958	Solyc07g066300.2.1	64998856	65007477	+	8622	3	0	Aleurone layer morphogenesis protein
959	Solyc07g066320.2.1	65011318	65015928	-	4611	2	0	Protein recA IPR013765 RecA
960	Solyc07g066340.2.1	65032869	65039520	-	6652	1	0	UPF0431 protein C1orf66 homolog
961	Solyc07g066420.2.1	65076198	65085928	+	9731	1	0	Peptidyl-prolyl cis-trans isomerase-like protein IPR002130 Peptidyl-prolyl cis-trans isomerase, cyclophilin-type
962	Solyc07g066430.2.1	65086442	65095484	+	9043	1	0	GTP-binding protein IPR004396 Conserved hypothetical protein CHP00092
963	Solyc07g066440.2.1	65098815	65104106	+	5292	2	0	Peptidase trypsin-like serine and cysteine proteases (Fragment) IPR009003 Peptidase, trypsin-like serine and cysteine
964	Solyc07g066460.2.1	65108401	65112171	-	3771	1	0	Iojap like protein IPR004394 Iojap-related protein
965	Solyc07g066530.2.1	65153760	65157585	-	3826	1	0	Mitochondrial import receptor subunit TOM34 IPR011990 Tetratricopeptide-like helical
966	Solyc07g066580.2.1	65198760	65204479	+	5720	1	0	Mercaptopyruvate sulfurtransferase-like protein IPR001763 Rhodanese-like IPR001307 Thiosulphate sulfurtransferase, conserved site
967	Solyc07g066620.2.1	65212626	65216103	+	3478	1	0	Os02g0169000 protein (Fragment)
968	Solyc07g066630.2.1	65216475	65219626	-	3152	1	0	Oxidoreductase short-chain dehydrogenase_reductase IPR002347 Glucose_ribitol dehydrogenase
969	Solyc07g066650.2.1	65228371	65238555	-	10185	1	0	DCN1-like protein 2 IPR014764 Defective in cullin neddylation
970	Solyc07g066670.2.1	65260006	65266324	-	6319	2	0	Ent-kaurene synthase IPR005630 Terpene synthase, metal-binding domain
971	Solyc08g006970.2.1	1548922	1552302	+	3381	1	0	Lrr, resistance protein fragment
972	Solyc08g006980.2.1	1555009	1559443	+	4435	1	0	Baculoviral IAP repeat-containing protein 3 IPR001841 Zinc finger, RING-type
973	Solyc08g007150.1.1	1708656	1709615	-	960	1	0	Peroxidase 65 IPR002016 Haem peroxidase, plant_fungal_bacterial
974	Solyc08g007190.2.1	1747750	1754041	-	6292	1	0	GATA transcription factor 29 IPR000679 Zinc finger, GATA-type
975	Solyc08g007340.2.1	1909110	1917569	+	8460	2	0	COPII coat assembly protein sec16
976	Solyc08g007360.2.1	1919118	1928036	-	8919	3	0	COPII coat assembly protein SEC16
977	Solyc08g007430.1.1	1993266	1997895	+	4630	1	0	Nitrate transporter IPR000109 TGF-beta receptor, type I_II extracellular region
978	Solyc08g007950.2.1	2447788	2457565	+	9778	1	0	30S ribosomal protein S1 IPR003029 Ribosomal protein S1, RNA binding domain
979	Solyc08g007970.2.1	2472012	2478084	+	6073	1	0	SKIP interacting protein 24 (Fragment) IPR006141 Intein splicing site
980	Solyc08g008030.2.1	2522295	2528486	-	6192	3	0	AT-hook motif nuclear localized protein 1 IPR005175 Protein of unknown function DUF296
981	Solyc08g008040.2.1	2534141	2538271	+	4131	2	0	rRNA-processing protein UTP23 homolog IPR006984 Protein of unknown function DUF652
982	Solyc08g008060.1.1	2545509	2549021	+	3513	1	0	Retinol dehydrogenase 11 IPR002347 Glucose_ribitol dehydrogenase
983	Solyc08g008120.2.1	2587918	2593071	-	5154	1	0	Unknown Protein IPR018276 Ubiquitin ligase, Det1_DDB1-complexing
984	Solyc08g014330.2.1	4055000	4062570	+	7571	1	0	Primary amine oxidase IPR000269 Copper amine oxidase
985	Solyc08g014340.2.1	4063851	4071314	-	7464	0	1	Cysteine synthase IPR005859 Cysteine synthase A
986	Solyc08g014470.2.1	4435813	4441978	-	6166	1	0	Amidohydrolase family protein IPR013108 Amidohydrolase 3
987	Solyc08g014480.2.1	4483718	4509241	-	25524	1	0	Beta Galactosidase-like protein IPR006103 Glycoside hydrolase family 2, TIM barrel
988	Solyc08g014560.1.1	4650562	4654908	+	4347	1	0	Polygalacturonase IPR012334 Pectin lyase fold
989	Solyc08g014580.2.1	4700365	4706701	-	6337	3	0	Inositol-1,4,5-trisphosphate 5-phosphatase 1 IPR000300 Inositol polyphosphate related phosphatase
990	Solyc08g014600.2.1	4711061	4717787	-	6727	1	0	Thiopurine S-methyltransferase family protein expressed IPR008854 Thiopurine S-methyltransferase
991	Solyc08g015620.2.1	4765220	4773446	-	8227	0	1	Cysteine sulfinate desulfinase_cysteine desulfurase and related enzymes
992	Solyc08g015660.2.1	5104703	5114545	+	9843	1	0	6 7-dimethyl-8-ribityllumazine synthase IPR002180 6,7-dimethyl-8-ribityllumazine synthase
993	Solyc08g015680.1.1	5120979	5126521	-	5543	2	0	Potassium transporter 2 IPR018519 Potassium uptake protein, kup IPR003855 K+ potassium transporter
994	Solyc08g015780.2.1	5497369	5503211	-	5843	2	0	F-box_ankyrin repeat protein SKIP35 IPR002110 Ankyrin
995	Solyc08g015860.2.1	6067525	6073836	+	6312	2	0	Rab GDP dissociation inhibitor IPR000806 Rab GDI protein
996	Solyc08g015870.2.1	6074040	6078983	-	4944	2	1	MLO-like protein 7 IPR004326 Mlo-related protein
997	Solyc08g015990.2.1	6417550	6428851	-	11302	2	0	DUF410 domain protein IPR007317 Uncharacterised protein family UPF0363
998	Solyc08g016050.2.1	6509200	6527218	-	18019	3	0	Dedicator of cytokinesis family protein IPR010703 Dedicator of cytokinesis
999	Solyc08g016060.1.1	6524269	6534067	-	9799	2	0	Dedicator of cytokinesis 8
1000	Solyc08g016070.1.1	6538324	6552533	-	14210	3	0	Dedicator of cytokinesis 11
1001	Solyc08g016170.2.1	6886393	6897476	+	11084	2	0	3-oxoacyl-(Acyl carrier protein) synthase II IPR017568 3-oxoacyl-(acyl-carrier-protein) synthase 2
1002	Solyc08g016180.2.1	6899970	6902447	-	2478	3	0	60S ribosomal protein L18a IPR002670 Ribosomal protein L18ae
1003	Solyc08g016420.2.1	7447438	7455889	-	8452	1	0	Prefoldin subunit 6 IPR002777 Prefoldin beta-like
1004	Solyc08g016750.2.1	9024987	9034507	-	9521	1	0	Pyruvate dehydrogenase E1 component subunit beta IPR005475 Transketolase, central region
1005	Solyc08g016770.2.1	9200463	9203394	+	2932	1	0	Decarboxylase family protein IPR002129 Pyridoxal phosphate-dependent decarboxylase
1006	Solyc08g021910.1.1	10196863	10226591	+	29729	7	0	Chaperone protein dnaJ IPR016024 Armadillo-type fold
1007	Solyc08g022030.2.1	10722614	10726999	-	4386	2	1	AT4G32190-like protein (Fragment)
1008	Solyc08g022070.2.1	11395315	11403888	-	8574	1	0	Prolyl endopeptidase IPR002470 Peptidase S9A, prolyl oligopeptidase
1009	Solyc08g022120.2.1	12254716	12257910	-	3195	1	0	Unknown Protein
1010	Solyc08g022210.2.1	14105526	14113435	-	7910	1	0	Methylthioribose-1-phosphate isomerase IPR005251 Putative translation initiation factor, aIF-2BI_5-methylthioribose-1-phosphate isomerase
1011	Solyc08g023440.2.1	16571646	16577518	-	5873	3	0	Early-responsive to dehydration 4 IPR003864 Protein of unknown function DUF221
1012	Solyc08g023460.2.1	16760675	16774732	+	14058	4	0	Cell cycle control protein IPR005045 Protein of unknown function DUF284, transmembrane eukaryotic
1013	Solyc08g023470.2.1	16804765	16817064	+	12300	3	0	Solanesyl diphosphate synthase IPR000092 Polyprenyl synthetase
1014	Solyc08g023500.2.1	16931268	16942383	+	11116	2	0	Metal-dependent hydrolase beta-lactamase family IPR001279 Beta-lactamase-like
1015	Solyc08g029000.2.1	21980663	21984456	+	3794	1	0	Lipoxygenase IPR001246 Lipoxygenase, plant
1016	Solyc08g029050.2.1	22591577	22599639	+	8063	2	0	WD-repeat protein IPR017986 WD40 repeat, region
1017	Solyc08g029090.2.1	22654683	22657391	+	2709	1	0	B3 domain-containing protein At3g18960 IPR003340 Transcriptional factor B3
1018	Solyc08g029110.2.1	22666640	22676056	-	9417	2	0	DUF52 domain-containing protein, related
1019	Solyc08g029120.1.1	22727475	22749048	+	21574	2	0	Chromodomain helicase DNA binding protein 3 IPR000330 SNF2-related
1020	Solyc08g029200.2.1	23020120	23033351	+	13232	1	0	Palmitoyltransferase swf1 IPR001594 Zinc finger, DHHC-type
1021	Solyc08g029220.1.1	23450959	23453328	-	2370	1	0	Chaperone protein dnaJ 49 IPR003095 Heat shock protein DnaJ
1022	Solyc08g029230.2.1	23528941	23542136	+	13196	1	0	Aspartyl protease family protein IPR001461 Peptidase A1
1023	Solyc08g041710.2.1	26805588	26812631	-	7044	2	0	Unknown Protein
1024	Solyc08g041770.2.1	27032718	27037281	-	4564	1	0	Os04g0226400 protein (Fragment)
1025	Solyc08g041780.2.1	27112190	27127890	-	15701	1	0	Neurochondrin family protein IPR008709 Neurochondrin
1026	Solyc08g041850.2.1	27386390	27389266	+	2877	1	0	Homogentisate phytyltransferase IPR000537 UbiA prenyltransferase
1027	Solyc08g041890.2.1	27675944	27681910	-	5967	1	1	Importin alpha-1b subunit IPR011989 Armadillo-like helical
1028	Solyc08g042000.2.1	28598289	28605520	-	7232	1	1	Sucrose phosphate synthase protein 1 IPR012819 Sucrose phosphate synthase, plant
1029	Solyc08g042030.1.1	28817061	28822907	+	5847	2	2	Kinesin family protein IPR001752 Kinesin, motor region
1030	Solyc08g042050.2.1	28924706	28934844	+	10139	2	1	DEAD-box ATP-dependent RNA helicase 3 IPR011545 DNA_RNA helicase, DEAD_DEAH box type, N-terminal
1031	Solyc08g042080.2.1	29022159	29030975	-	8817	2	0	Unknown Protein
1032	Solyc08g042130.2.1	29154836	29172044	-	17209	1	2	Phox domain-containing protein IPR001683 Phox-like
1033	Solyc08g043170.2.1	30051615	30064445	-	12831	3	1	Gamma-glutamyl phosphate reductase IPR005766 Delta l-pyrroline-5-carboxylate synthetase
1034	Solyc08g043180.2.1	30094083	30099554	-	5472	1	0	Unknown Protein IPR016124 Mog1_PsbP_DUF1795, alpha_beta_alpha sandwich
1035	Solyc08g044330.2.1	31384165	31384964	-	800	1	0	Unknown Protein IPR012337 Polynucleotidyl transferase, ribonuclease H fold
1036	Solyc08g044390.1.1	31808013	31809605	-	1593	2	0	Unknown Protein IPR000782 FAS1 domain
1037	Solyc08g044400.1.1	32179056	32199357	+	20302	2	1	Polyphosphoinositide phosphatase IPR001202 WW_Rsp5_WWP
1038	Solyc08g044510.2.1	33282267	33298296	-	16030	1	1	Beta-glucosidase D2 IPR001360 Glycoside hydrolase, family 1
1039	Solyc08g045850.2.1	36801940	36806300	-	4361	2	0	Pentatricopeptide repeat-containing protein IPR002885 Pentatricopeptide repeat
1040	Solyc08g048240.2.1	38348176	38354954	+	6779	2	0	FolD bifunctional protein IPR000672 Tetrahydrofolate dehydrogenase_cyclohydrolase
1041	Solyc08g048450.2.1	40074084	40085852	-	11769	1	0	Ornithine-oxo-acid transaminase IPR010164 Ornithine aminotransferase
1042	Solyc08g048500.2.1	40542913	40547835	+	4923	2	1	Nucleic acid binding protein IPR018111 K Homology, type 1, subgroup
1043	Solyc08g059760.2.1	42440077	42446002	-	5926	0	1	Peroxidase 40 IPR002207 Plant ascorbate peroxidase
1044	Solyc08g060810.2.1	42768508	42771708	-	3201	1	0	Ubiquitin ligase complex F-box protein GRR1 IPR006553 Leucine-rich repeat, cysteine-containing subtype
1045	Solyc08g060840.1.1	42815391	42818544	-	3154	3	0	Protein FAR1-RELATED SEQUENCE 4 IPR004330 Transcription factor, FAR1-related
1046	Solyc08g060860.2.1	42837598	42842706	-	5109	1	0	Genomic DNA chromosome 3 P1 clone MSJ11
1047	Solyc08g060970.2.1	43354428	43359171	-	4744	1	0	Polygalacturonase IPR012334 Pectin lyase fold
1048	Solyc08g061000.2.1	43548025	43554331	-	6307	1	1	ATP-dependent RNA helicase IPR011545 DNA_RNA helicase, DEAD_DEAH box type, N-terminal
1049	Solyc08g061090.2.1	43863377	43867169	+	3793	3	0	Mitochondrial carrier family IPR002067 Mitochondrial carrier protein
1050	Solyc08g061100.2.1	43867693	43876166	-	8474	2	0	Cellulose synthase IPR005150 Cellulose synthase
1051	Solyc08g061220.2.1	45409864	45419016	-	9153	2	0	G protein alpha subunit 3 IPR002976 Plant G-protein, alpha subunit
1052	Solyc08g061260.2.1	45542294	45550193	+	7900	1	0	G-protein-coupled receptor 1 IPR000848 cAMP-type GPCR
1053	Solyc08g061450.1.1	45911440	45912699	+	1260	1	0	Unknown Protein
1054	Solyc08g061480.2.1	45975801	45982039	+	6239	1	0	Chalcone isomerase IPR003466 Chalcone isomerase, subgroup
1055	Solyc08g061500.1.1	46027806	46053197	-	25392	1	0	Myosin-like protein IPR001609 Myosin head, motor region
1056	Solyc08g061560.2.1	46197158	46204157	-	7000	2	0	Receptor like kinase, RLK
1057	Solyc08g061570.1.1	46352715	46354603	-	1889	1	0	ATPase E1-E2 type family IPR001757 ATPase, P-type, K_Mg_Cd_Cu_Zn_Na_Ca_Na_H-transporter
1058	Solyc08g061610.2.1	46389278	46410833	-	21556	1	1	Copper-exporting P-type ATPase A IPR006403 ATPase, P type, cation_copper-transporter
1059	Solyc08g061630.2.1	46479361	46482474	+	3114	0	1	Conserved hypothetical membrane protein IPR003425 Protein of unknown function YGGT
1060	Solyc08g061650.2.1	46484175	46497071	-	12897	3	0	F-box_LRR-repeat protein 14 IPR006553 Leucine-rich repeat, cysteine-containing subtype
1061	Solyc08g061800.2.1	46740890	46745658	+	4769	1	0	Unknown Protein
1062	Solyc08g061890.2.1	46859866	46866346	-	6481	5	0	Retinoblastoma binding protein 6 IPR014891 DWNN domain
1063	Solyc08g061920.1.1	47136851	47139419	+	2569	1	0	Cytokinin oxidase_dehydrogenase IPR015345 Cytokinin dehydrogenase 1, FAD and cytokinin binding
1064	Solyc08g061930.2.1	47205921	47209565	+	3645	1	0	Cytokinin oxidase_dehydrogenase IPR015345 Cytokinin dehydrogenase 1, FAD and cytokinin binding
1065	Solyc08g061980.2.1	47406404	47411399	-	4996	1	0	Mechanosensitive ion channel family IPR010920 Like-Sm ribonucleoprotein-related, core
1066	Solyc08g062190.2.1	47875449	47889419	-	13971	1	1	Nitrilase 2 IPR003010 Nitrilase_cyanide hydratase and apolipoprotein N-acyltransferase
1067	Solyc08g062420.2.1	48280886	48282192	-	1307	1	0	Genomic DNA chromosome 5 P1 clone MJJ3
1068	Solyc08g062500.2.1	48366574	48370063	-	3490	1	0	Unknown Protein
1069	Solyc08g062560.2.1	48597719	48608086	-	10368	1	0	Ribosomal RNA small subunit methyltransferase B_eukaryotic nucleolar NOL1_Nop2p
1070	Solyc08g062660.2.1	48903019	48905978	+	2960	0	1	Ran GTPase binding protein IPR000156 Ran Binding Protein 1
1071	Solyc08g062670.2.1	48906817	48928435	-	21619	3	0	Serine_threonine-protein kinase 38 IPR002290 Serine_threonine protein kinase
1072	Solyc08g062800.2.1	49300574	49304885	+	4312	1	0	ATP-dependent RNA helicase eIF4A IPR011545 DNA_RNA helicase, DEAD_DEAH box type, N-terminal
1073	Solyc08g062960.2.1	49589145	49591151	-	2007	1	0	Heat stress transcription factor A3-type, DNA-binding
1074	Solyc08g063000.2.1	49708954	49712049	+	3096	1	0	Nucleosome assembly protein 1-like protein 2
1075	Solyc08g063010.2.1	49711891	49713577	-	1687	1	0	ADP,ATP carrier protein 1, mitochondrial IPR002113 Adenine nucleotide translocator 1
1076	Solyc08g065140.1.1	50036214	50037008	-	795	1	0	Harpin-induced 1 IPR010847 Harpin-induced 1
1077	Solyc08g065250.2.1	50338759	50349315	+	10557	1	0	Kinase family protein IPR002290 Serine_threonine protein kinase
1078	Solyc08g065260.2.1	50351037	50355960	+	4924	1	0	Ycf36 protein IPR009631 Protein of unknown function DUF1230
1079	Solyc08g065320.2.1	50439456	50440648	+	1193	1	0	Transmembrane protein 222 (Fragment) IPR008496 Protein of unknown function DUF778
1080	Solyc08g065330.2.1	50446717	50455805	+	9089	3	0	Calcineurin B-like protein 06 IPR015757 Calcineurin B protein
1081	Solyc08g065350.2.1	50469218	50477686	+	8469	1	0	Histone deacetylase 11 IPR000286 Histone deacetylase superfamily
1082	Solyc08g065360.2.1	50488254	50508388	+	20135	1	1	Glutathione-regulated potassium-efflux system protein IPR006153 Cation_H+ exchanger
1083	Solyc08g065440.2.1	50677503	50681942	-	4440	0	1	Os01g0600300 protein (Fragment)
1084	Solyc08g065870.2.1	51419908	51425076	+	5169	1	0	Early flowering 3
1085	Solyc08g065880.2.1	51427066	51436156	+	9091	2	0	3_apos-5_apos exonuclease domain-containing protein-like IPR002562 3-5 exonuclease
1086	Solyc08g066160.2.1	51771167	51777698	+	6532	0	1	Enod93 protein (Fragment) IPR005050 Early nodulin 93 ENOD93 protein
1087	Solyc08g066200.2.1	51839180	51851039	+	11860	1	0	Poly(A) polymerase polymerase, central region
1088	Solyc08g066270.1.1	51975219	51977865	-	2647	1	0	Receptor like kinase, RLK
1089	Solyc08g066330.1.1	52077877	52083689	+	5813	1	0	Cell division protein kinase 2 IPR002290 Serine_threonine protein kinase
1090	Solyc08g066360.2.1	52156549	52163406	-	6858	3	0	Malic enzyme IPR012302 Malic enzyme, NAD-binding
1091	Solyc08g066390.2.1	52209116	52215073	+	5958	8	1	Os06g0483900 protein (Fragment)
1092	Solyc08g066410.1.1	52225945	52228382	-	2438	1	0	Serine_Threonine protein kinase IPR002290 Serine_threonine protein kinase
1093	Solyc08g066440.2.1	52277630	52281785	-	4156	1	0	Hydrolase alpha_beta fold family protein IPR000073 Alpha_beta hydrolase fold-1
1094	Solyc08g066580.2.1	52512630	52530812	-	18183	2	0	Nuclear pore complex protein Nup85 IPR011502 Nucleoporin, Nup85-like
1095	Solyc08g066620.2.1	52583926	52586588	+	2663	2	0	Cystathionine beta-lyase IPR000277 Cys_Met metabolism, pyridoxal phosphate-dependent enzyme
1096	Solyc08g066640.2.1	52611681	52619230	+	7550	1	0	UPF0082 protein yeeN IPR002876 Protein of unknown function DUF28
1097	Solyc08g066770.2.1	52808097	52813393	-	5297	1	0	Ankyrin repeat family protein IPR002110 Ankyrin
1098	Solyc08g066810.2.1	52872134	52875657	-	3524	1	0	Glycosyl hydrolase family 5 protein_cellulase IPR001547 Glycoside hydrolase, family 5
1099	Solyc08g066870.2.1	52951824	52960178	-	8355	3	0	Serine_threonine kinase IPR002290 Serine_threonine protein kinase
1100	Solyc08g066940.2.1	53019905	53022956	-	3052	1	0	Peptide transporter 1 IPR000109 TGF-beta receptor, type I_II extracellular region
1101	Solyc08g066950.2.1	53032479	53046037	+	13559	2	0	1-deoxy-D-xylulose 5-phosphate synthase 3 IPR005477 Deoxyxylulose-5-phosphate synthase
1102	Solyc08g067060.1.1	53188616	53191168	-	2553	1	0	Pentatricopeptide repeat-containing protein IPR002885 Pentatricopeptide repeat
1103	Solyc08g067080.1.1	53203915	53206113	+	2199	2	0	Ammonium transporter IPR001905 Ammonium transporter
1104	Solyc08g067100.2.1	53220701	53224702	-	4002	1	0	Aspartic proteinase nepenthesin-1 IPR001461 Peptidase A1
1105	Solyc08g067160.2.1	53325912	53329825	+	3914	1	0	Acyl-protein thioesterase 2 IPR003140 Phospholipase_carboxylesterase
1106	Solyc08g067190.2.1	53380447	53403465	-	23019	1	0	Anaphase promoting complex subunit 5
1107	Solyc08g067200.1.1	53414424	53429031	+	14608	3	1	Dicer-like 3 IPR011545 DNA_RNA helicase, DEAD_DEAH box type, N-terminal
1108	Solyc08g067210.2.1	53434811	53463111	+	28301	1	0	Ribonuclease 3-like protein 2 IPR000999 Ribonuclease III
1109	Solyc08g067240.2.1	53474309	53480890	-	6582	0	1	DNA topoisomerase 2-binding protein 1 IPR001357 BRCT
1110	Solyc08g067250.2.1	53497454	53507180	+	9727	6	0	DNA cross-link repair 1A protein IPR011084 DNA repair metallo-beta-lactamase
1111	Solyc08g067620.2.1	53842288	53848833	+	6546	1	0	ATP-binding cassette transporter IPR013525 ABC-2 type transporter
1112	Solyc08g068320.2.1	54627590	54635874	+	8285	2	0	Transcription factor myb IPR015495 Myb transcription factor
1113	Solyc08g068330.2.1	54637277	54645402	-	8126	2	0	Aspartate aminotransferase IPR000796 Aspartate_other aminotransferase
1114	Solyc08g068340.2.1	54646333	54651826	-	5494	3	0	Eukaryotic translation initiation factor 3 subunit 6-interacting protein IPR019382 RNA polymerase I-associated factor PAF67
1115	Solyc08g068370.2.1	54667194	54678390	+	11197	1	0	Class E vacuolar protein-sorting machinery protein HSE1 IPR018205 VHS subgroup
1116	Solyc08g068400.2.1	54730323	54735212	-	4890	1	0	Dienelactone hydrolase domain protein
1117	Solyc08g068590.2.1	54933748	54939617	-	5870	1	0	PAP fibrillin family protein IPR006843 PAP fibrillin
1118	Solyc08g069030.2.1	55322764	55332861	+	10098	1	0	Delta-aminolevulinic acid dehydratase IPR001731 Tetrapyrrole biosynthesis, porphobilinogen synthase
1119	Solyc08g069060.2.1	55354098	55359018	+	4921	1	0	Beta-1 3-galactosyltransferase 6 IPR002659 Glycosyl transferase, family 31
1120	Solyc08g069070.1.1	55360835	55361861	+	1027	1	0	Serine_threonine-protein kinase 3 IPR002290 Serine_threonine protein kinase
1121	Solyc08g076470.2.1	57639436	57652592	+	13157	1	0	Glycerol-3-phosphate acyltransferase IPR016222 Glycerol-3-phosphate O-acyltransferase
1122	Solyc08g076520.2.1	57672699	57674073	+	1375	1	0	Unknown Protein
1123	Solyc08g076650.2.1	57751195	57756640	+	5446	1	0	Alpha alpha-trehalose-phosphate synthase (UDP-forming) IPR001830 Glycosyl transferase, family 20
1124	Solyc08g076680.1.1	57776442	57778604	-	2163	1	0	Pentatricopeptide repeat-containing protein IPR002885 Pentatricopeptide repeat
1125	Solyc08g076690.1.1	57799937	57801034	+	1098	1	0	Inositol-tetrakisphosphate 1-kinase 1 IPR017427 Inositol-tetrakisphosphate 1-kinase
1126	Solyc08g076830.1.1	57905210	57906235	-	1026	1	0	RING finger protein IPR018957 Zinc finger, C3HC4 RING-type
1127	Solyc08g076870.1.1	57959724	57960461	+	738	1	0	Unknown Protein
1128	Solyc08g077490.1.1	58609379	58620173	+	10795	2	0	Vacuolar protein sorting-associated protein
1129	Solyc08g077500.2.1	58623458	58663986	+	40529	8	1	Vacuolar protein sorting-associated protein IPR001849 Pleckstrin homology
1130	Solyc08g077510.2.1	58665382	58670129	+	4748	1	0	Poly(U)-specific endoribonuclease-A IPR018998 Endoribonuclease XendoU
1131	Solyc08g077850.1.1	58914158	58943344	+	29187	3	0	tRNA_rRNA methyltransferase SpoU family protein IPR001537 tRNA_rRNA methyltransferase, SpoU
1132	Solyc08g077890.2.1	58960412	58967215	+	6804	2	0	ATP-dependent Clp protease proteolytic subunit IPR001907 Peptidase S14, ClpP
1133	Solyc08g077940.1.1	58996460	58999573	-	3114	1	0	Histone-lysine N-methyltransferase-like protein IPR003105 SRA-YDG
1134	Solyc08g078060.2.1	59078277	59080286	-	2010	1	0	Unknown Protein
1135	Solyc08g078070.2.1	59084544	59087746	+	3203	2	0	Ras-related protein Rab-1A IPR003579 Ras small GTPase, Rab type
1136	Solyc08g078210.2.1	59208791	59212121	+	3331	1	0	Hydrolase NUDIX family protein IPR000086 NUDIX hydrolase domain
1137	Solyc08g078230.2.1	59227078	59235040	+	7963	1	0	Zinc ion binding protein IPR007527 Zinc finger, SWIM-type
1138	Solyc08g078460.2.1	59427782	59430565	+	2784	1	0	Inositol 2-dehydrogenase like protein-binding domain
1139	Solyc08g078480.2.1	59435749	59437135	+	1387	1	0	Unknown Protein
1140	Solyc08g078530.2.1	59475846	59489783	+	13938	1	0	Agenet domain containing protein expressed IPR008395 Agenet
1141	Solyc08g078570.1.1	59519645	59521489	-	1845	1	0	Pentatricopeptide repeat-containing protein IPR002885 Pentatricopeptide repeat
1142	Solyc08g078590.1.1	59532391	59533236	-	846	1	0	Zinc finger protein-like IPR007087 Zinc finger, C2H2-type
1143	Solyc08g078610.2.1	59546613	59549799	-	3187	1	0	Zinc knuckle (CCHC-type) family protein IPR001878 Zinc finger, CCHC-type
1144	Solyc08g078660.2.1	59591348	59605081	+	13734	5	1	Chaperone protein dnaJ 13 IPR015609 Molecular chaperone, heat shock protein, Hsp40, DnaJ
1145	Solyc08g078690.2.1	59630259	59635466	+	5208	2	0	Vesicle-associated membrane protein-associated protein IPR016763 Vesicle-associated membrane protein
1146	Solyc08g078750.2.1	59649917	59658463	-	8547	1	0	DEAD-box ATP-dependent RNA helicase 41 IPR007529 Zinc finger, HIT-type
1147	Solyc08g078950.2.1	59776836	59782323	+	5488	2	0	Nitrate transporter IPR000109 TGF-beta receptor, type I_II extracellular region
1148	Solyc08g079040.1.1	59852908	59854221	-	1314	1	0	Galactosyltransferase-like protein (Fragment) IPR004263 Exostosin-like
1149	Solyc08g079070.2.1	59880581	59886513	+	5933	1	0	Transaldolase IPR001585 Transaldolase
1150	Solyc08g079080.2.1	59888555	59892754	+	4200	1	0	Acid beta-fructofuranosidase IPR001362 Glycoside hydrolase, family 32
1151	Solyc08g079180.2.1	59976652	59982626	-	5975	1	0	Elongation factor G IPR004540 Translation elongation factor EFG_EF2
1152	Solyc08g079330.1.1	60073187	60075139	+	1953	1	0	cytochrome P450
1153	Solyc08g079350.1.1	60086973	60088934	+	1962	1	0	cytochrome p450
1154	Solyc08g079370.1.1	60098329	60100326	+	1998	1	0	cytochrome P450
1155	Solyc08g079440.1.1	60129988	60131325	+	1338	2	0	UDP-D-glucuronate 4-epimerase 2-binding domain
1156	Solyc08g079520.2.1	60189768	60206202	+	16435	1	0	Sec1-4 syntaxin-binding protein IPR001619 Sec1-like protein
1157	Solyc08g079620.2.1	60269439	60274214	+	4776	1	0	ATP-dependent Clp protease proteolytic subunit IPR001907 Peptidase S14, ClpP
1158	Solyc08g080870.2.1	61215919	61221369	+	5451	1	0	Copper-exporting P-type ATPase A IPR006403 ATPase, P type, cation_copper-transporter
1159	Solyc08g080910.2.1	61237456	61241162	-	3707	1	0	Glutathione S-transferase IPR017933 Glutathione S-transferase_chloride channel, C-terminal
1160	Solyc08g081000.2.1	61280219	61304350	-	24132	3	0	Lysine-specific demethylase 5D IPR013129 Transcription factor jumonji
1161	Solyc08g081050.2.1	61333640	61342026	+	8387	1	0	BAH domain containing protein IPR001025 Bromo adjacent region
1162	Solyc08g081090.1.1	61366803	61368353	+	1551	1	0	Solute carrier family 22 member 7 IPR016196 Major facilitator superfamily, general substrate transporter
1163	Solyc08g081120.2.1	61372363	61376666	-	4304	1	0	Kinesin-like protein 73641-79546
1164	Solyc08g081140.2.1	61386802	61391666	+	4865	1	0	Myc-like anthocyanin regulatory protein IPR001092 Basic helix-loop-helix dimerisation region bHLH
1165	Solyc08g081170.2.1	61408719	61413145	+	4427	1	1	UDP-N-acetylmuramoyl-L-alanyl-D-glutamate--2 6-diaminopimelate ligase IPR005761 UDP-N-acetylmuramoylalanyl-D-glutamate-2,6-diaminopimelate ligase
1166	Solyc08g081180.2.1	61415165	61423265	+	8101	1	0	Signal peptide peptidase IPR007369 Peptidase A22B, signal peptide peptidase
1167	Solyc08g081230.1.1	61456635	61458026	-	1392	1	0	Potassium channel tetramerization domain-containing protein IPR003131 Potassium channel, voltage dependent, Kv, tetramerisation
1168	Solyc08g081250.2.1	61469375	61478079	-	8705	3	1	Aminopeptidase N IPR012779 Peptidase M1, alanyl aminopeptidase
1169	Solyc08g082130.2.1	62175884	62176902	+	1019	1	0	Unknown Protein
1170	Solyc08g082290.2.1	62293270	62296902	-	3633	1	0	Inner membrane protein oxa1-1 mitochondrial IPR001708 Membrane insertion protein, OxaA_YidC
1171	Solyc08g082300.2.1	62301639	62303972	-	2334	1	0	Mitochondrial inner membrane protein OXA1 IPR001708 Membrane insertion protein, OxaA_YidC
1172	Solyc08g082350.2.1	62345086	62348458	+	3373	3	0	F-box domain containing protein expressed IPR005174 Protein of unknown function DUF295
1173	Solyc09g009800.2.1	3266476	3287147	-	20672	0	1	Transcription factor (Fragment) IPR007309 B-block binding subunit of TFIIIC
1174	Solyc09g025250.2.1	19271334	19278850	+	7517	1	0	Mitochondrial inner membrane protease subunit 2 IPR015927 Peptidase S24, S26A, S26B and S26C
1175	Solyc09g025270.2.1	19293483	19298869	+	5387	2	0	U-box domain-containing protein 3 IPR011989 Armadillo-like helical
1176	Solyc09g066370.1.1	60398661	60400239	-	1579	1	0	Cytochrome P450
1177	Solyc09g066410.1.1	60426564	60428153	+	1590	1	0	Inorganic phosphate transporter IPR004738 Phosphate permease
1178	Solyc09g066420.2.1	60429072	60441494	-	12423	1	0	TBC1 domain family member 15 IPR000195 RabGAP_TBC
1179	Solyc09g066430.2.1	60447742	60449945	+	2204	1	0	60S ribosomal protein L14 IPR002784 Ribosomal protein L14
1180	Solyc09g066450.1.1	60462297	60463799	-	1503	1	0	GRAS family transcription factor (Fragment) IPR005202 GRAS transcription factor
1181	Solyc09g066460.2.1	60465187	60480440	-	15254	2	0	Serine_threonine-protein kinase 38 IPR002290 Serine_threonine protein kinase
1182	Solyc09g066480.2.1	60493554	60502291	+	8738	7	0	Chromodomain-helicase-DNA-binding protein 2 IPR000330 SNF2-related
1183	Solyc09g072680.1.1	60789850	60791031	-	1182	1	0	F-box family protein IPR017451 F-box associated type 1
1184	Solyc09g072720.1.1	60831847	60835782	+	3936	2	0	AT1G10385-like protein (Fragment) IPR014812 Vps51_Vps67
1185	Solyc09g072890.1.1	61075116	61081203	-	6088	1	0	Histone-lysine n-methyltransferase IPR001214 SET
1186	Solyc09g074090.2.1	61266190	61271097	+	4908	0	1	Exosome complex exonuclease RRP4
1187	Solyc09g074100.2.1	61272519	61280465	-	7947	1	1	tRNA-specific 2-thiouridylase mnmA IPR018318 tRNA methyl transferase-like
1188	Solyc09g074110.2.1	61291740	61320947	+	29208	4	0	AGAP009276-PA (Fragment)
1189	Solyc09g074330.2.1	61608057	61620043	-	11987	8	3	NDX1 homeobox protein (Fragment) IPR001356 Homeobox
1190	Solyc09g074360.2.1	61655003	61662278	-	7276	1	0	RNA binding protein IPR015903 Ribonucleoprotein, BRUNO-like
1191	Solyc09g074400.2.1	61691051	61700245	-	9195	1	0	WD repeat protein 39 IPR020472 G-protein beta WD-40 repeat, region
1192	Solyc09g074420.2.1	61712280	61730472	+	18193	4	0	Serine protease IPR015724 Serine endopeptidase DegP2
1193	Solyc09g074640.2.1	61952322	61957433	-	5112	1	0	Zinc finger CCCH domain-containing protein 32 IPR000571 Zinc finger, CCCH-type
1194	Solyc09g074660.2.1	61972098	61978299	+	6202	3	0	Thymidylate kinase IPR004879 Protein of unknown function DUF255
1195	Solyc09g074670.2.1	61989394	61999166	+	9773	4	0	CW-type Zinc Finger family protein expressed IPR011124 Zinc finger, CW-type
1196	Solyc09g074690.2.1	62014273	62019180	+	4908	1	1	LUMINIDEPENDENS-like protein (Fragment) IPR001356 Homeobox
1197	Solyc09g074800.2.1	62114773	62119936	-	5164	1	0	Potassium transporter family protein IPR018519 Potassium uptake protein, kup IPR003855 K+ potassium transporter
1198	Solyc09g074840.2.1	62160078	62168100	+	8023	1	0	Unknown Protein
1199	Solyc09g074850.2.1	62166291	62168706	+	2416	1	0	Glutathione S-transferase IPR004046 Glutathione S-transferase, C-terminal
1200	Solyc09g074900.2.1	62198122	62204508	-	6387	1	0	Dolichyl-P-Man Man5GlcNAc2-PP-dolichyl mannosyltransferase IPR007873 Glycosyltransferase, ALG3
1201	Solyc09g074940.1.1	62229782	62233993	-	4212	1	0	Translocase of chloroplast 90, chloroplastic IPR005690 Chloroplast protein import component Toc86_159
1202	Solyc09g075020.2.1	62318647	62327379	+	8733	2	0	Multidrug resistance protein ABC transporter family IPR001140 ABC transporter, transmembrane region
1203	Solyc09g075100.2.1	62402390	62405936	+	3547	2	0	Catalytic_ oxidoreductase acting on NADH or NADPH IPR008011 Complex 1 LYR protein
1204	Solyc09g075140.2.1	62435204	62439921	-	4718	1	0	Lipase-like protein
1205	Solyc09g075220.1.1	62491051	62491602	-	552	1	0	POT family domain containing protein expressed IPR007493 Protein of unknown function DUF538
1206	Solyc09g090400.2.1	65275871	65281582	+	5712	1	0	Translation initiation factor 2B IPR000649 Initiation factor 2B related
1207	Solyc09g092160.2.1	66653813	66668675	-	14863	0	1	Beta-galactosidase IPR001944 Glycoside hydrolase, family 35
1208	Solyc09g097840.1.1	67113261	67114673	+	1413	1	0	Pentatricopeptide repeat-containing protein IPR002885 Pentatricopeptide repeat
1209	Solyc10g005770.2.1	616539	620642	-	4104	1	0	Ribosomal protein S6 kinase alpha-3 IPR002290 Serine_threonine protein kinase
1210	Solyc10g005850.2.1	656826	663955	-	7130	2	0	Genomic DNA chromosome 3 P1 clone MJH23 IPR001202 WW_Rsp5_WWP
1211	Solyc10g005880.2.1	674706	683027	+	8322	2	0	Uridine kinase IPR000764 Uridine kinase
1212	Solyc10g005920.2.1	709875	721808	+	11934	3	0	Enhancer of mRNA-decapping protein 4 IPR017986 WD40 repeat, region
1213	Solyc10g005990.2.1	753117	756148	-	3032	1	0	Tuftelin interacting protein 11 IPR014809 Tuftelin interacting protein 11
1214	Solyc10g006000.2.1	756753	762127	-	5375	2	2	Dek protein IPR014876 DEK, C-terminal
1215	Solyc10g006110.2.1	847004	852441	-	5438	1	0	EH-domain-containing protein 1 IPR001401 Dynamin, GTPase region
1216	Solyc10g006190.2.1	899319	905588	-	6270	1	0	Cell differentiation protein rcd1 IPR007216 Cell differentiation, Rcd1-like
1217	Solyc10g006310.2.1	955678	959714	+	4037	0	1	UPF0136 membrane protein At2g26240 IPR005349 Uncharacterised protein family UPF0136, Transmembrane
1218	Solyc10g006330.2.1	965024	971538	+	6515	1	0	Unknown Protein
1219	Solyc10g006350.2.1	974968	983342	-	8375	1	0	Microtubule-associated protein TORTIFOLIA1 IPR011989 Armadillo-like helical
1220	Solyc10g006360.1.1	989509	990009	+	501	2	0	Unknown Protein
1221	Solyc10g006370.2.1	993392	996694	+	3303	1	0	Homology to unknown gene IPR002110 Ankyrin
1222	Solyc10g006390.2.1	1003495	1011281	-	7787	2	0	Smad nuclear interacting protein 1 IPR000253 Forkhead-associated
1223	Solyc10g006450.2.1	1056386	1059210	-	2825	3	0	COBRA-like protein IPR006918 Glycosyl-phosphatidyl inositol-anchored, plant
1224	Solyc10g006490.2.1	1075550	1079615	+	4066	0	1	Trafficking protein particle complex subunit 3 IPR016721 TRAPP I complex, Bet3
1225	Solyc10g006530.2.1	1096397	1098696	+	2300	1	0	Oxygen evolving enhancer 3 family protein IPR008797 Photosystem II oxygen evolving complex protein PsbQ
1226	Solyc10g006550.1.1	1113895	1115771	-	1877	1	0	Lysine-specific histone demethylase 1 homolog 3
1227	Solyc10g006720.2.1	1184213	1188819	+	4607	1	0	Serine_threonine-protein kinase receptor IPR002290 Serine_threonine protein kinase
1228	Solyc10g006810.2.1	1248883	1253524	-	4642	1	0	Cyclic nucleotide-gated channel
1229	Solyc10g006820.2.1	1255061	1265706	-	10646	9	0	Myosin IPR001609 Myosin head, motor region
1230	Solyc10g006900.2.1	1335152	1338824	+	3673	1	0	Protochlorophyllide reductase IPR005979 Light-dependent protochlorophyllide reductase
1231	Solyc10g006920.2.1	1351502	1353880	+	2379	1	0	CBS domain containing protein IPR000644 Cystathionine beta-synthase, core
1232	Solyc10g006990.2.1	1395368	1403268	-	7901	2	0	Poly(A) RNA polymerase protein 1 IPR002934 Nucleotidyltransferase
1233	Solyc10g007040.2.1	1431324	1434091	-	2768	1	0	Beta-1,3-galactosyl-O-glycosyl-glycoprotein beta-1,6-N-acetylglucosaminyltransferase IPR003406 Glycosyl transferase, family 14
1234	Solyc10g007050.2.1	1436175	1440888	-	4714	1	0	Enolase-phosphatase E-1 IPR010041 2,3-diketo-5-methylthio-1-phosphopentane phosphatase
1235	Solyc10g007060.2.1	1440865	1447795	+	6931	0	1	Phenylalanyl-tRNA synthetase alpha chain IPR002319 Phenylalanyl-tRNA synthetase, class IIc-related
1236	Solyc10g007150.2.1	1553509	1565649	+	12141	1	0	Apoptosis inhibitor IPR008383 Apoptosis inhibitory 5
1237	Solyc10g007190.2.1	1627649	1630351	-	2703	1	0	Transposon protein IPR003656 Zinc finger, BED-type predicted
1238	Solyc10g008500.2.1	2620774	2624112	-	3339	1	0	Mpv17 IPR007248 Mpv17_PMP22
1239	Solyc10g008510.1.1	2625491	2627626	+	2136	1	0	Pentatricopeptide repeat-containing protein IPR002885 Pentatricopeptide repeat
1240	Solyc10g009070.2.1	3093051	3105113	-	12063	1	0	ATP-dependent RNA helicase IPR011545 DNA_RNA helicase, DEAD_DEAH box type, N-terminal
1241	Solyc10g009080.2.1	3108120	3110879	+	2760	1	0	Squamosa promoter binding-like protein IPR017238 Squamosa promoter-binding protein
1242	Solyc10g009090.2.1	3110650	3114040	-	3391	1	0	Mitochondrial ornithine transporter IPR002113 Adenine nucleotide translocator 1
1243	Solyc10g009140.2.1	3141186	3146147	-	4962	2	0	Phosphoinositide-binding clathrin adaptor N-terminal Wiscott-Aldrich syndrome C-terminal
1244	Solyc10g009180.2.1	3177983	3185483	+	7501	0	1	Secretory carrier membrane protein IPR007273 SCAMP
1245	Solyc10g009210.2.1	3201655	3211010	+	9356	2	0	Calmodulin-binding protein (Fragment) IPR012416 Calmodulin binding protein-like
1246	Solyc10g009220.2.1	3215593	3225768	+	10176	2	0	Polyadenylate-binding protein 4-like IPR003954 RNA recognition, region 1
1247	Solyc10g009330.2.1	3406871	3409405	+	2535	1	0	Arginine_serine-rich splicing factor 31 IPR000504 RNA recognition motif, RNP-1
1248	Solyc10g009390.2.1	3453235	3456027	+	2793	1	0	Cytochrome P450
1249	Solyc10g009400.2.1	3456047	3464290	-	8244	2	0	FAM86A IPR019410 Methyltransferase-16, putative
1250	Solyc10g009420.2.1	3487189	3492789	+	5601	1	0	E3 ubiquitin-protein ligase sina IPR004162 Seven in absentia protein
1251	Solyc10g009550.2.1	3672838	3674913	-	2076	1	0	WRKY transcription factor IPR003657 DNA-binding WRKY
1252	Solyc10g011690.2.1	3968798	3975239	+	6442	1	0	WD-repeat protein IPR020472 G-protein beta WD-40 repeat, region
1253	Solyc10g011790.2.1	4023426	4028217	-	4792	2	0	Kelch-like protein 6 IPR013089 Kelch related
1254	Solyc10g012030.2.1	4322685	4331475	-	8791	1	0	cDNA clone J023132J12 full insert sequence
1255	Solyc10g012060.2.1	4387214	4401223	+	14010	1	0	Small conductance mechanosensitive (MscS-family) ion channel IPR006685 Mechanosensitive ion channel MscS
1256	Solyc10g012160.2.1	4506386	4514163	-	7778	1	1	Methyltransferase type 11 IPR013216 Methyltransferase type 11
1257	Solyc10g012170.2.1	4518212	4524148	-	5937	2	0	Receptor-like kinase IPR002290 Serine_threonine protein kinase
1258	Solyc10g012210.1.1	4629580	4634917	+	5338	1	0	ARID_BRIGHT DNA-binding domain-containing protein_ELM2 domain-containing protein_Myb-like DNA-binding domain-containing protein IPR000949 ELM2
1259	Solyc10g012410.2.1	5081971	5084911	-	2941	1	0	HAD superfamily hydrolase
1260	Solyc10g012430.2.1	5095597	5108835	-	13239	2	0	Signal peptide peptidase IPR007369 Peptidase A22B, signal peptide peptidase
1261	Solyc10g017580.2.1	5463304	5471231	+	7928	1	0	Digalactosyldiacylglycerol synthase 2, chloroplastic IPR001296 Glycosyl transferase, group 1
1262	Solyc10g017650.1.1	5527501	5533630	+	6130	1	0	Phospholipase D IPR015679 Phospholipase D
1263	Solyc10g017810.1.1	6006840	6020076	-	13237	1	1	ATPase IPR003348 ATPase, anion-transporting
1264	Solyc10g017880.1.1	6067349	6073483	-	6135	1	0	F-box family protein
1265	Solyc10g018030.1.1	6475133	6478707	-	3575	0	1	Homeobox-leucine zipper protein ROC7 IPR002913 Lipid-binding START
1266	Solyc10g018510.1.1	8409982	8414862	-	4881	1	0	BHLH transcription factor IPR011598 Helix-loop-helix DNA-binding
1267	Solyc10g018520.1.1	8546934	8549519	-	2586	2	0	Exosome component 10 IPR002562 3-5 exonuclease
1268	Solyc10g018530.1.1	8636113	8651968	-	15856	1	0	DNA mismatch repair protein MutS IPR000432 DNA mismatch repair protein MutS, C-terminal
1269	Solyc10g018760.1.1	10059021	10059620	-	600	1	0	Matrix metalloproteinase IPR002477 Peptidoglycan binding-like
1270	Solyc10g019040.1.1	11226981	11232451	+	5471	2	0	Kinetochore protein NUF2-like protein IPR005549 Kinetochore protein Nuf2
1271	Solyc10g024320.1.1	13247058	13273748	+	26691	7	0	Lon protease homolog IPR004815 Peptidase S16, ATP-dependent protease La
1272	Solyc10g024370.1.1	13627567	13633260	+	5694	2	1	Phospholipase D IPR011402 Phospholipase D, plant
1273	Solyc10g024410.1.1	13983998	13988269	-	4272	2	0	Ribose-phosphate pyrophosphokinase IPR005946 Phosphoribosyl pyrophosphokinase
1274	Solyc10g037900.1.1	17841063	17843943	-	2881	1	0	Unknown Protein
1275	Solyc10g037940.1.1	17926015	17927048	-	1034	1	0	Unknown Protein
1276	Solyc10g037980.1.1	18289502	18294754	+	5253	1	0	Thioredoxin domain-containing protein 17 IPR010357 Protein of unknown function DUF953, thioredoxin-like
1277	Solyc10g038000.1.1	18403923	18415752	+	11830	1	0	Makorin ring finger protein 1 (Fragment) IPR018957 Zinc finger, C3HC4 RING-type
1278	Solyc10g038110.1.1	19603817	19606434	+	2618	2	0	Coatomer subunit delta IPR011012 Longin-like
1279	Solyc10g038120.1.1	19612048	19616423	+	4376	1	1	Coatomer subunit delta IPR008968 Clathrin adaptor, mu subunit, C-terminal
1280	Solyc10g038170.1.1	20298469	20299599	+	1131	1	0	Lipase family protein IPR002921 Lipase, class 3
1281	Solyc10g039280.1.1	20931712	20936807	+	5096	0	1	Dual specificity protein phosphatase family protein IPR020422 Dual specificity phosphatase, subgroup, catalytic domain
1282	Solyc10g039430.1.1	21765574	21776202	-	10629	1	0	Unknown Protein
1283	Solyc10g044450.1.1	21887500	21902534	+	15035	1	0	Upf3 regulator of nonsense transcripts-like protein B IPR005120 Regulator of nonsense-mediated decay, UPF3
1284	Solyc10g044480.1.1	21983016	21991883	+	8868	1	0	Transmembrane 9 superfamily protein member 3
1285	Solyc10g044510.1.1	22128868	22135940	+	7073	1	0	MLO-like protein 4 IPR004326 Mlo-related protein
1286	Solyc10g044710.1.1	22992778	22995517	-	2740	2	0	TPR repeat IPR011990 Tetratricopeptide-like helical
1287	Solyc10g044740.1.1	23139489	23149227	+	9739	3	0	Aspartyl protease family protein IPR001461 Peptidase A1
1288	Solyc10g044780.1.1	23228575	23235285	-	6711	1	0	Cell cycle checkpoint control protein family IPR007268 Rad9
1289	Solyc10g044890.1.1	24351349	24359299	+	7951	1	0	DMI1 protein (Fragment)-binding domain
1290	Solyc10g045100.1.1	26224911	26227947	-	3037	1	0	Phosphoglycerate mutase IPR013078 Phosphoglycerate mutase
1291	Solyc10g045290.1.1	28102747	28111191	+	8445	1	0	Kinase interacting family protein IPR011684 KIP1-like
1292	Solyc10g045540.1.1	30022962	30037990	+	15029	2	0	Serine_threonine-protein phosphatase (Fragment) IPR011990 Tetratricopeptide-like helical
1293	Solyc10g045550.1.1	30059252	30065074	+	5823	1	0	Ras-related protein Rab-25 IPR015595 Rab11-related
1294	Solyc10g045600.1.1	30297711	30304480	+	6770	0	1	Transmembrane protein IPR009637 Transmembrane receptor, eukaryota
1295	Solyc10g046810.1.1	32923175	32923681	+	507	1	0	Elongation of very long chain fatty acids protein 4 IPR002076 GNS1_SUR4 membrane protein
1296	Solyc10g046970.1.1	34425969	34428599	-	2631	1	0	Tubby-like F-box protein 14 IPR000007 Tubby, C-terminal
1297	Solyc10g047000.1.1	34606639	34615943	-	9305	1	0	mRNA export factor IPR020472 G-protein beta WD-40 repeat, region
1298	Solyc10g047040.1.1	34709751	34711043	+	1293	1	0	Zinc finger protein zfs1 IPR000571 Zinc finger, CCCH-type
1299	Solyc10g047050.1.1	34721978	34741037	+	19060	2	0	Dynamin-like protein IPR001401 Dynamin, GTPase region
1300	Solyc10g047120.1.1	35318939	35325054	-	6116	1	0	tRNA guanosine-2_apos-O-methyltransferase TRM11 homolog IPR016691 tRNA guanosine-2-O-methyltransferase, TRM11
1301	Solyc10g047130.1.1	35339896	35342026	+	2131	1	0	RNA-binding protein RZ-1 IPR015465 RNA recognition motif, glycine rich protein
1302	Solyc10g047140.1.1	35371188	35382060	-	10873	3	0	Receptor like kinase, RLK
1303	Solyc10g047220.1.1	35685596	35689949	+	4354	1	0	Genomic DNA chromosome 5 P1 clone MHJ24
1304	Solyc10g047270.1.1	35783789	35806046	+	22258	1	1	Potassium transporter family protein IPR003855 K+ potassium transporter
1305	Solyc10g047280.1.1	35812288	35820528	-	8241	1	0	Mutator-like transposase
1306	Solyc10g047290.1.1	35843120	35848085	+	4966	1	0	Serine_threonine phosphatase family protein IPR015655 Protein phosphatase 2C
1307	Solyc10g047300.1.1	35957327	35976314	+	18988	3	0	Glutamyl-tRNA(Gln) amidotransferase subunit A IPR000120 Amidase signature enzyme
1308	Solyc10g047320.1.1	36037309	36040424	-	3116	1	0	Cc-nbs-lrr, resistance protein
1309	Solyc10g047350.1.1	36057482	36060371	-	2890	1	0	Lysine-specific histone demethylase 1 IPR007526 SWIRM
1310	Solyc10g047640.1.1	37003876	37016335	+	12460	1	0	GATA transcription factor 25 IPR010402 CCT domain
1311	Solyc10g047670.1.1	37073000	37077377	+	4378	1	0	Receptor expression-enhancing protein 2 IPR004345 TB2_DP1 and HVA22 related protein
1312	Solyc10g047820.1.1	38238564	38240847	+	2284	2	0	Transporter CorA family
1313	Solyc10g047960.1.1	38709332	38712666	-	3335	1	0	Unknown Protein
1314	Solyc10g049210.1.1	40070217	40074680	+	4464	4	0	Serine carboxypeptidase 1 IPR001563 Peptidase S10, serine carboxypeptidase
1315	Solyc10g049270.1.1	40309959	40313149	+	3191	1	0	Serine carboxypeptidase 1 IPR001563 Peptidase S10, serine carboxypeptidase
1316	Solyc10g049280.1.1	40326100	40330621	-	4522	2	0	Nucleobase ascorbate transporter IPR006043 Xanthine_uracil_vitamin C permease
1317	Solyc10g049360.1.1	40717438	40723657	-	6220	2	0	Cyclin-dependent protein kinase regulator-like protein IPR015453 G2_mitotic-specific cyclin A
1318	Solyc10g049570.1.1	41635720	41637285	+	1566	1	0	Pentatricopeptide repeat-containing protein IPR002885 Pentatricopeptide repeat
1319	Solyc10g049620.1.1	41753579	41754837	+	1259	1	0	Progesterone 5-beta-reductase-binding domain
1320	Solyc10g049740.1.1	42021073	42027978	+	6906	2	0	Chromodomain-helicase-DNA-binding protein 1-like IPR014001 DEAD-like helicase, N-terminal
1321	Solyc10g049850.1.1	42439242	42449952	+	10711	1	0	TIP41-like protein IPR007303 TIP41-like protein
1322	Solyc10g050200.1.1	43593514	43594149	+	636	1	0	Genomic DNA chromosome 5 P1 clone MCL19 IPR007770 Protein of unknown function DUF679
1323	Solyc10g050220.1.1	43617221	43626571	+	9351	1	0	Unknown Protein
1324	Solyc10g050230.1.1	43657201	43671261	+	14061	2	0	Alpha 1 3 fucosyltransferase IPR001503 Glycosyl transferase, family 10
1325	Solyc10g050470.1.1	45268840	45270972	+	2133	1	0	LRR receptor-like serine_threonine-protein kinase, RLP
1326	Solyc10g050540.1.1	45449878	45482671	-	32794	1	0	mRNA 3_apos-end-processing protein rna14 IPR008847 Suppressor of forked
1327	Solyc10g050750.1.1	45938670	45941292	-	2623	1	0	Pectinacetylesterase like protein (Fragment) IPR004963 Pectinacetylesterase
1328	Solyc10g050840.1.1	46393442	46400716	+	7275	3	0	Peptidase S9 prolyl oligopeptidase active site domain protein IPR001375 Peptidase S9, prolyl oligopeptidase active site region
1329	Solyc10g050850.1.1	46437650	46445766	-	8117	1	0	Galactose-1-phosphate uridylyltransferase IPR001937 Galactose-1-phosphate uridyl transferase, class I
1330	Solyc10g050860.1.1	46447848	46455490	-	7643	1	0	Polyadenylate-binding protein 4 IPR012677 Nucleotide-binding, alpha-beta plait
1331	Solyc10g051130.1.1	47036930	47039759	-	2830	1	0	Multidrug resistance protein mdtK IPR002528 Multi antimicrobial extrusion protein MatE
1332	Solyc10g051140.1.1	47041862	47051854	-	9993	1	0	Genomic DNA chromosome 5 P1 clone MTE17
1333	Solyc10g051150.1.1	47054792	47059927	-	5136	1	0	Genomic DNA chromosome 5 P1 clone MDN11
1334	Solyc10g051200.1.1	47193947	47197659	-	3713	2	0	Cytochrome c biogenesis protein family IPR007816 ResB-like
1335	Solyc10g051300.1.1	47366545	47373268	-	6724	1	0	Receptor expression-enhancing protein 5 IPR004345 TB2_DP1 and HVA22 related protein
1336	Solyc10g051310.1.1	47391169	47396091	-	4923	2	0	ATP-dependent Clp protease proteolytic subunit IPR018215 Peptidase S14, ClpP, active site
1337	Solyc10g051340.1.1	47444808	47452925	-	8118	1	0	Adenylyl cyclase-associated protein IPR001837 Adenylate cyclase-associated CAP
1338	Solyc10g051350.1.1	47454148	47458765	-	4618	2	0	NADH-quinone oxidoreductase subunit I IPR010226 NADH-quinone oxidoreductase, chain I
1339	Solyc10g052710.1.1	48735402	48736550	-	1149	1	0	F-box family protein IPR017451 F-box associated type 1
1340	Solyc10g053900.1.1	49676051	49680791	-	4741	1	0	SEC14-like protein IPR001251 Cellular retinaldehyde-binding_triple function, C-terminal
1341	Solyc10g053970.1.1	49767739	49773903	-	6165	1	0	SEC14-like protein IPR001251 Cellular retinaldehyde-binding_triple function, C-terminal
1342	Solyc10g054050.1.1	50009736	50012342	+	2607	1	0	Receptor-like kinase IPR002290 Serine_threonine protein kinase
1343	Solyc10g054080.1.1	50032317	50042929	-	10613	1	0	Kinesin like protein IPR001752 Kinesin, motor region
1344	Solyc10g054130.1.1	50138928	50144839	+	5912	2	0	Squalene synthase IPR006449 Farnesyl-diphosphate farnesyltransferase
1345	Solyc10g054280.1.1	50660995	50672538	-	11544	2	1	Haloacid dehalogenase-like hydrolase family protein IPR005834 Haloacid dehalogenase-like hydrolase
1346	Solyc10g054440.1.1	50892473	50894596	-	2124	1	0	Arginine decarboxylase IPR002985 Arginine decarboxylase
1347	Solyc10g054570.1.1	51116723	51121405	+	4683	1	0	V-type proton ATPase 16 kDa proteolipid subunit IPR011555 ATPase, V0 complex, proteolipid subunit C, eukaryotic
1348	Solyc10g054590.1.1	51141761	51147009	+	5249	1	0	V-type proton ATPase 16 kDa proteolipid subunit IPR011555 ATPase, V0 complex, proteolipid subunit C, eukaryotic
1349	Solyc10g054840.1.1	51471509	51472687	-	1179	1	0	Aquaporin IPR000425 Major intrinsic protein
1350	Solyc10g054860.1.1	51490280	51501248	+	10969	2	0	Chromosome 13 contig 1 DNA sequence IPR018849 Nucleolar 27S pre-rRNA processing, Urb2_Npa2
1351	Solyc10g055700.1.1	52712205	52713818	+	1614	1	0	Pentatricopeptide repeat-containing protein IPR002625 Smr protein_MutS2 C-terminal
1352	Solyc10g055710.1.1	52715600	52720047	-	4448	1	0	Mechanosensitive ion channel family IPR016688 Membrane protein, At2g17000, predicted
1353	Solyc10g061940.1.1	54077691	54078811	+	1121	2	0	Casein kinase II subunit beta-4 IPR000704 Casein kinase II, regulatory subunit
1354	Solyc10g061960.1.1	54554571	54559270	+	4700	1	0	MORN repeat-containing protein IPR003409 MORN motif
1355	Solyc10g062160.1.1	55548053	55555105	-	7053	1	1	Dynamin like protein IPR001401 Dynamin, GTPase region
1356	Solyc10g062340.1.1	56743542	56749859	-	6318	0	1	Polyadenylate-binding protein IPR000504 RNA recognition motif, RNP-1
1357	Solyc10g074490.1.1	57364037	57368763	-	4727	1	0	Os03g0169000 protein (Fragment) IPR004348 Protein of unknown function DUF246, plant
1358	Solyc10g074560.1.1	57440595	57449785	+	9191	2	0	Nucleolar complex protein 4 homolog IPR005612 CCAAT-binding factor
1359	Solyc10g074570.1.1	57454225	57458658	+	4434	1	0	Calcium dependent protein kinase 6 IPR002290 Serine_threonine protein kinase
1360	Solyc10g074810.1.1	57843108	57849636	+	6529	1	0	RING finger and transmembrane domain-containing protein 2 IPR018957 Zinc finger, C3HC4 RING-type
1361	Solyc10g074870.1.1	57902176	57910126	+	7951	3	0	KH domain containing RNA binding signal transduction associated 1 IPR004087 K Homology
1362	Solyc10g074890.1.1	57914822	57922140	-	7319	1	0	Receptor like kinase, RLK
1363	Solyc10g074980.1.1	58012185	58017901	+	5717	1	0	Vacuolar sorting receptor IPR003137 Protease-associated PA
1364	Solyc10g076260.1.1	58485229	58500734	+	15506	1	0	WD repeat-containing protein mip1 IPR004083 Regulatory associated protein of TOR
1365	Solyc10g076270.1.1	58506620	58515017	+	8398	1	0	WD repeat-containing protein mip1 IPR004083 Regulatory associated protein of TOR
1366	Solyc10g076280.1.1	58524396	58528172	+	3777	1	0	Solute carrier family 40 member 1 IPR016196 Major facilitator superfamily, general substrate transporter
1367	Solyc10g076400.1.1	58690371	58692715	-	2345	1	0	Os03g0291800 protein (Fragment) IPR004253 Protein of unknown function DUF231, plant
1368	Solyc10g076570.1.1	58865969	58867855	-	1887	1	0	Os03g0291800 protein (Fragment) IPR004253 Protein of unknown function DUF231, plant
1369	Solyc10g076690.1.1	58957075	58963034	-	5960	0	1	PHD finger family protein IPR019787 Zinc finger, PHD-finger
1370	Solyc10g076800.1.1	59085382	59089499	-	4118	2	0	Alpha-1 2-mannosyltransferase alg11 IPR001296 Glycosyl transferase, group 1
1371	Solyc10g076870.1.1	59174862	59184607	-	9746	1	0	Polyadenylate-binding protein, cytoplasmic and nuclear IPR000504 RNA recognition motif, RNP-1
1372	Solyc10g076890.1.1	59189548	59194122	+	4575	1	0	RNA recognition motif-containing protein IPR001395 Aldo_keto reductase
1373	Solyc10g076920.1.1	59213423	59214274	+	852	1	0	BZIP transcription factor
1374	Solyc10g076990.1.1	59242945	59251017	+	8073	1	0	Arf-GAP domain and FG repeats-containing protein 1 IPR001164 Arf GTPase activating protein
1375	Solyc10g077000.1.1	59252848	59257424	+	4577	1	0	Ulp1 protease family C-terminal catalytic domain containing protein expressed
1376	Solyc10g077050.1.1	59281500	59287466	-	5967	1	0	Palmitoyltransferase erf2 IPR001594 Zinc finger, DHHC-type
1377	Solyc10g077060.1.1	59293072	59295242	-	2171	1	0	Palmitoyltransferase akr1 IPR001594 Zinc finger, DHHC-type
1378	Solyc10g077080.1.1	59305819	59311151	+	5333	1	0	Alpha-L-arabinofuranosidase IPR017853 Glycoside hydrolase, catalytic core
1379	Solyc10g077100.1.1	59313554	59314930	+	1377	1	0	Os12g0130100 protein (Fragment) IPR001578 Peptidase C12, ubiquitin carboxyl-terminal hydrolase 1
1380	Solyc10g077130.1.1	59327643	59328260	+	618	1	0	Atcambp25-binding protein OF IPR008889 VQ
1381	Solyc10g078160.1.1	59351215	59355777	+	4563	1	0	Hydroxyproline-rich glycoprotein-like
1382	Solyc10g078200.1.1	59393409	59394026	+	618	1	0	3_apos-5_apos exonuclease IPR002562 3-5 exonuclease
1383	Solyc10g078240.1.1	59412300	59414857	-	2558	1	0	Cytochrome P450
1384	Solyc10g078280.2.1	59443442	59445860	+	2419	1	0	Cytochrome P450 gene
1385	Solyc10g078290.1.1	59445485	59447849	-	2365	1	0	BZIP family transcription factor (Fragment) IPR011616 bZIP transcription factor, bZIP-1
1386	Solyc10g078320.1.1	59468277	59476018	-	7742	1	0	AAA family ATPase CDC48 subfamily IPR003959 ATPase, AAA-type, core
1387	Solyc10g078700.1.1	59754038	59758728	-	4691	1	1	Squamosa promoter-binding protein IPR004333 Transcription factor, SBP-box
1388	Solyc10g078730.1.1	59788055	59791278	+	3224	1	0	Non-structural maintenance of chromosome element 4 IPR014854 Nse4
1389	Solyc10g078810.1.1	59829549	59831433	-	1885	1	0	Protein phosphatase 2C IPR015655 Protein phosphatase 2C
1390	Solyc10g078930.1.1	59896781	59900058	-	3278	1	0	Activator of heat shock protein ATPase homolog 1 IPR015310 Activator of Hsp90 ATPase, N-terminal
1391	Solyc10g078940.1.1	59908550	59910947	+	2398	1	0	Receptor-like kinase IPR002290 Serine_threonine protein kinase
1392	Solyc10g078950.1.1	59912795	59921519	-	8725	0	1	Glucose-repressible alcohol dehydrogenase transcriptional effector CCR4 IPR005135 Endonuclease_exonuclease_phosphatase
1393	Solyc10g079060.1.1	60011312	60014883	-	3572	1	0	Squalene synthase IPR006449 Farnesyl-diphosphate farnesyltransferase
1394	Solyc10g079070.1.1	60025990	60030733	+	4744	1	0	Transcription factor IPR011598 Helix-loop-helix DNA-binding
1395	Solyc10g079120.1.1	60053436	60055547	-	2112	1	0	Zinc finger CCCH domain-containing protein 30 IPR002110 Ankyrin
1396	Solyc10g079140.1.1	60076614	60079724	+	3111	1	0	Guanylate kinase IPR017665 Guanylate kinase, sub-group
1397	Solyc10g079210.1.1	60119732	60124652	+	4921	1	0	Abscisic acid insensitive 8 homologue
1398	Solyc10g079230.1.1	60129705	60131165	+	1461	1	0	CM0545.450.nc protein IPR004158 Protein of unknown function DUF247, plant
1399	Solyc10g079250.1.1	60144419	60149387	-	4969	1	0	Protein recA IPR013765 RecA IPR003593 ATPase, AAA+ type, core
1400	Solyc10g079430.1.1	60285916	60289754	+	3839	2	0	U3 small nucleolar RNA-associated protein 11 IPR007144 Small-subunit processome, Utp11
1401	Solyc10g079440.1.1	60290304	60293383	-	3080	1	0	FAD-dependent oxidoreductase family protein IPR006076 FAD dependent oxidoreductase
1402	Solyc10g079450.1.1	60309915	60318019	+	8105	1	0	Dehydration-responsive protein-like IPR004159 Protein of unknown function DUF248, methyltransferase putative
1403	Solyc10g079460.1.1	60334589	60336730	+	2142	1	0	NPR1-like protein (Fragment) IPR013069 BTB_POZ
1404	Solyc10g079470.2.1	60341212	60348821	-	7610	2	2	L-galactono-1,4-lactone dehydrogenase
1405	Solyc10g079510.1.1	60364043	60378026	-	13984	2	0	Helicase-like protein, Rad3 type
1406	Solyc10g079710.1.1	60536606	60540135	+	3530	1	0	Uncharacterized plant-specific domain 01589 IPR006476 Conserved hypothetical protein CHP01589, plant
1407	Solyc10g079720.1.1	60540899	60547437	-	6539	1	0	Cystathionine gamma-lyase IPR006238 Cystathionine beta-lyase, eukaryotic
1408	Solyc10g079850.1.1	60649525	60653764	-	4240	1	0	Genomic DNA chromosome 3 P1 clone MPN9
1409	Solyc10g079870.1.1	60670204	60672691	+	2488	1	0	Cytokinin oxidase_dehydrogenase 1 IPR015345 Cytokinin dehydrogenase 1, FAD and cytokinin binding
1410	Solyc10g080020.1.1	60758846	60765016	+	6171	1	0	F-box_LRR-repeat protein At5g63520 IPR001810 Cyclin-like F-box
1411	Solyc10g080260.1.1	60917085	60919178	+	2094	2	0	Zinc finger CCCH domain-containing protein 30 IPR002110 Ankyrin
1412	Solyc10g080340.1.1	60942982	60946419	-	3438	1	0	Mate efflux family protein IPR002528 Multi antimicrobial extrusion protein MatE
1413	Solyc10g080430.1.1	61028914	61031238	-	2325	1	0	Phosphoribosylanthranilate transferase (Fragment) IPR013583 Phosphoribosyltransferase C-terminal, plant
1414	Solyc10g080440.1.1	61036122	61045515	+	9394	1	0	TBCC domain-containing protein 1 IPR012945 Tubulin binding cofactor C
1415	Solyc10g080590.1.1	61136858	61138249	-	1392	0	1	60S ribosomal protein L21-like protein IPR001147 Ribosomal protein L21e
1416	Solyc10g080600.1.1	61141637	61142341	-	705	1	0	Zinc finger-like protein IPR007087 Zinc finger, C2H2-type
1417	Solyc10g080630.1.1	61180672	61193578	-	12907	4	0	DNA damage-binding protein 1 IPR004871 Cleavage and polyadenylation specificity factor, A subunit, C-terminal
1418	Solyc10g080700.1.1	61235895	61241600	-	5706	2	0	Casein kinase-like protein IPR002290 Serine_threonine protein kinase
1419	Solyc10g080720.1.1	61253555	61258258	-	4704	1	0	Polypyrimidine tract binding protein 1 IPR012677 Nucleotide-binding, alpha-beta plait
1420	Solyc10g080760.1.1	61284152	61287917	+	3766	2	0	Hydrolase NUDIX family protein expressed IPR000086 NUDIX hydrolase domain
1421	Solyc10g080810.1.1	61327018	61332143	+	5126	2	0	Ubiquitin-associated _TS-N domain-containing protein IPR015940 Ubiquitin-associated_translation elongation factor EF1B, N-terminal, eukaryote
1422	Solyc10g081020.1.1	61522744	61532431	-	9688	2	0	Transcription elongation factor SPT6 IPR017072 Transcription elongation factor Spt6
1423	Solyc10g081050.1.1	61554963	61555892	-	930	3	0	Phage-related exonuclease IPR017482 Putative phage-type endonuclease
1424	Solyc10g081120.1.1	61584069	61591793	-	7725	2	0	Alpha-L-arabinofuranosidase IPR017853 Glycoside hydrolase, catalytic core
1425	Solyc10g081140.1.1	61602790	61606823	-	4034	1	0	AT2G40980-like protein (Fragment) IPR011009 Protein kinase-like
1426	Solyc10g081740.1.1	62082038	62086600	-	4563	1	0	Calcium dependent protein kinase 1 IPR002290 Serine_threonine protein kinase
1427	Solyc10g081770.1.1	62095810	62099028	-	3219	1	0	cDNA clone J023119C16 full insert sequence
1428	Solyc10g081830.1.1	62125511	62129586	+	4076	1	0	Replication protein A subunit IPR014646 Replication protein A, subunit RPA32
1429	Solyc10g081900.1.1	62163625	62169893	-	6269	1	0	Digalactosyldiacylglycerol synthase 1, chloroplastic IPR001296 Glycosyl transferase, group 1
1430	Solyc10g081940.1.1	62197221	62200448	+	3228	1	0	Exocyst complex protein exo70 IPR004140 Exo70 exocyst complex subunit
1431	Solyc10g083360.1.1	62525995	62530324	+	4330	3	0	Calmodulin binding protein
1432	Solyc10g083480.1.1	62586400	62588141	-	1742	2	0	F-box family protein IPR001810 Cyclin-like F-box
1433	Solyc10g083490.1.1	62591083	62601325	+	10243	1	0	Cell division protein ftsZ IPR000158 Cell division protein FtsZ, N-terminal
1434	Solyc10g083500.1.1	62615655	62619797	+	4143	1	0	Protein kinase IPR002290 Serine_threonine protein kinase
1435	Solyc10g083510.1.1	62623196	62627098	-	3903	1	0	Growth-regulating factor 2 IPR014977 WRC
1436	Solyc10g083550.1.1	62656738	62660185	+	3448	1	0	Glutamine synthetase I IPR008146 Glutamine synthetase, catalytic region
1437	Solyc10g083560.1.1	62666894	62667487	-	594	1	0	Ethylene-responsive transcription factor 1 IPR001471 Pathogenesis-related transcriptional factor and ERF, DNA-binding
1438	Solyc10g083640.1.1	62756425	62760116	-	3692	1	0	Splicing factor U2af subunit IPR009145 U2 auxiliary factor small subunit
1439	Solyc10g083840.1.1	62902596	62906747	-	4152	1	0	FluG protein
1440	Solyc10g083850.1.1	62909020	62916394	-	7375	1	0	Glutamine synthetase I IPR008146 Glutamine synthetase, catalytic region
1441	Solyc10g083860.1.1	62918325	62919809	-	1485	1	0	UDP-glucosyltransferase family 1 protein IPR002213 UDP-glucuronosyl_UDP-glucosyltransferase
1442	Solyc10g083870.1.1	62923932	62926241	-	2310	1	0	Ankyrin repeat domain 1 IPR002110 Ankyrin
1443	Solyc10g083880.1.1	62931204	62932616	+	1413	1	0	Aquaporin IPR012269 Aquaporin
1444	Solyc10g083910.1.1	62945009	62947449	-	2441	1	0	Unknown Protein
1445	Solyc10g083960.1.1	62978820	62988839	+	10020	3	0	Phosphoadenosine phosphosulfate reductase domain containing protein IPR002500 Phosphoadenosine phosphosulphate reductase
1446	Solyc10g084150.1.1	63129533	63133192	-	3660	1	0	Cytokinin riboside 5_apos-monophosphate phosphoribohydrolase LOG IPR005269 Conserved hypothetical protein CHP00730
1447	Solyc10g084200.1.1	63169081	63170293	-	1213	1	0	Peroxidase 57 IPR002016 Haem peroxidase, plant_fungal_bacterial
1448	Solyc10g084270.1.1	63212066	63219689	+	7624	1	0	Importin alpha-2 subunit IPR011989 Armadillo-like helical
1449	Solyc10g084380.1.1	63276460	63279065	+	2606	1	0	WRKY transcription factor 42 (Fragment) IPR003657 DNA-binding WRKY
1450	Solyc10g084650.1.1	63409506	63422148	-	12643	3	0	PHD finger family protein IPR019787 Zinc finger, PHD-finger
1451	Solyc10g084690.1.1	63448012	63451193	+	3182	1	0	ADP-ribosylation factor GTPase activating protein 1 IPR001164 Arf GTPase activating protein
1452	Solyc10g084750.1.1	63488111	63491575	+	3465	2	0	Unknown Protein
1453	Solyc10g084760.1.1	63495399	63513748	-	18350	2	0	Ubiquitin ligase E3 (Fragment) IPR013993 Zinc finger, N-recognin, metazoa
1454	Solyc10g084800.1.1	63532664	63539460	+	6797	2	0	Oxysterol-binding protein IPR000648 Oxysterol-binding protein
1455	Solyc10g084820.1.1	63543483	63547030	-	3548	1	0	Palmitoyltransferase PFA4 IPR001594 Zinc finger, DHHC-type
1456	Solyc10g084850.1.1	63560256	63564942	-	4687	1	0	Vacuolar import and degradation protein 24 IPR018618 Vacuolar import and degradation protein Vid24
1457	Solyc10g084860.1.1	63570163	63572223	-	2061	2	0	Receptor like protein kinase IPR001220 Legume lectin, beta chain
1458	Solyc10g084880.2.1	63580319	63582004	-	1686	1	0	Avr9_Cf-9 rapidly elicited protein 137 IPR007700 Protein of unknown function DUF668
1459	Solyc10g084900.1.1	63590731	63592191	-	1461	1	0	ER glycerol-phosphate acyltransferase IPR002123 Phospholipid_glycerol acyltransferase
1460	Solyc10g085030.1.1	63683478	63684077	+	600	1	0	Soul heme-binding family protein IPR006917 SOUL haem-binding protein
1461	Solyc10g085060.1.1	63693703	63702531	+	8829	0	1	Defective in exine formation IPR013517 FG-GAP
1462	Solyc10g085070.1.1	63714221	63716078	+	1858	1	0	UPF0503 protein At3g09070, chloroplastic IPR008004 Protein of unknown function DUF740
1463	Solyc10g085090.1.1	63726967	63730319	+	3353	1	0	Laccase 1a IPR017761 Laccase
1464	Solyc10g085220.1.1	63813410	63821534	+	8125	1	0	Mitochondrial carrier protein expressed IPR005199 Glycoside hydrolase family 79, N-terminal
1465	Solyc10g085410.1.1	63930627	63932669	+	2043	1	0	Cactin IPR019134 Cactin protein, cactus-binding domain, C-terminal
1466	Solyc10g085490.1.1	63967869	63971471	-	3603	1	0	F-box protein PP2-B1 IPR001810 Cyclin-like F-box
1467	Solyc10g085560.1.1	64003050	64006740	-	3691	1	0	Histone deacetylase 2a-like IPR007087 Zinc finger, C2H2-type
1468	Solyc10g085570.1.1	64008641	64021548	+	12908	1	0	Kinase family protein IPR001245 Tyrosine protein kinase
1469	Solyc10g085630.1.1	64072673	64081808	+	9136	1	0	Fatty acid oxidation complex subunit alpha IPR001753 Crotonase, core
1470	Solyc10g085640.1.1	64083934	64087169	+	3236	2	0	Beta-fructofuranosidase insoluble isoenzyme 2 IPR001362 Glycoside hydrolase, family 32
1471	Solyc10g085670.1.1	64098873	64104331	-	5459	1	0	Receptor like kinase, RLK
1472	Solyc10g085680.1.1	64107901	64111188	-	3288	3	0	Protein kinase IPR002290 Serine_threonine protein kinase
1473	Solyc10g085710.1.1	64123015	64129787	-	6773	0	1	Necrotic spotted lesions 1 (Fragment) IPR001862 Membrane attack complex component_perforin_complement C9
1474	Solyc10g085730.1.1	64138348	64140976	+	2629	1	0	Exostosin-like IPR004263 Exostosin-like
1475	Solyc10g085750.1.1	64151047	64155955	-	4909	5	0	Polyadenylate-binding protein 1 IPR006515 Polyadenylate binding protein, human types 1, 2, 3, 4
1476	Solyc10g085830.1.1	64223677	64226056	+	2380	1	0	O-methyltransferase 1 IPR016461 O-methyltransferase, COMT, eukaryota
1477	Solyc10g085860.1.1	64231174	64232658	-	1485	1	0	UDP-glucosyltransferase family 1 protein IPR002213 UDP-glucuronosyl_UDP-glucosyltransferase
1478	Solyc10g085970.1.1	64291554	64294227	-	2674	1	0	Unknown Protein
1479	Solyc10g085980.1.1	64295092	64302759	+	7668	1	0	Integral membrane protein TerC IPR005496 Integral membrane protein TerC
1480	Solyc10g086000.1.1	64312291	64321881	-	9591	3	0	Pseudo-response regulator 7 IPR001789 Signal transduction response regulator, receiver region
1481	Solyc10g086040.1.1	64341569	64347037	-	5469	1	0	Mitochondrial import inner membrane translocase subunit TIM14 IPR001623 Heat shock protein DnaJ, N-terminal
1482	Solyc10g086060.1.1	64348811	64350952	-	2142	1	0	IQ-domain 10 (Fragment) IPR000048 IQ calmodulin-binding region
1483	Solyc10g086070.1.1	64360537	64366949	+	6413	1	1	Wd-repeat protein IPR017986 WD40 repeat, region
1484	Solyc10g086170.1.1	64407839	64409119	-	1281	1	0	Glutamyl-tRNA(Gln) amidotransferase subunit A IPR000120 Amidase signature enzyme
1485	Solyc10g086190.1.1	64429085	64433301	+	4217	0	1	Adenosine kinase IPR001805 Adenosine kinase
1486	Solyc10g086310.1.1	64502213	64503613	-	1401	1	0	Ras-related protein Rab-18 IPR015598 Rab18
1487	Solyc10g086320.1.1	64504422	64513541	-	9120	2	0	Phosphatidylinositol-4-phosphate 5-kinase 9 IPR017163 Phosphatidylinositol-4-phosphate 5-kinase, plant
1488	Solyc10g086340.1.1	64522523	64529356	+	6834	1	0	Kinesin-5 IPR001752 Kinesin, motor region
1489	Solyc10g086350.1.1	64530098	64534665	-	4568	1	0	Ras-related protein Rab-8A IPR003579 Ras small GTPase, Rab type
1490	Solyc10g086400.1.1	64555371	64559752	+	4382	1	0	THO complex subunit 4 IPR012677 Nucleotide-binding, alpha-beta plait
1491	Solyc10g086490.1.1	64620504	64622612	-	2109	1	1	Protein phosphatase 2C containing protein IPR015655 Protein phosphatase 2C
1492	Solyc10g086550.1.1	64658970	64670325	-	11356	1	0	Cell division protease ftsH homolog 3 IPR005936 Peptidase M41, FtsH
1493	Solyc10g086740.1.1	64802740	64804177	-	1438	1	0	Unknown Protein
1494	Solyc10g086770.1.1	64816627	64817491	-	865	2	0	Ataxin 3 variant ref (Fragment) IPR006155 Machado-Joseph disease protein MJD
1495	Solyc10g086780.1.1	64826324	64828745	+	2422	4	0	1-aminocyclopropane-1-carboxylate oxidase 1 IPR005123 Oxoglutarate and iron-dependent oxygenase
1496	Solyc11g005600.1.1	450933	456855	-	5923	1	0	Translation initiation factor 2B IPR000649 Initiation factor 2B related
1497	Solyc11g008470.1.1	2660109	2664044	+	3936	1	0	U4_U6.U5 tri-snRNP-associated protein 1 IPR005011 SART-1 protein
1498	Solyc11g008730.1.1	2905950	2911647	+	5698	1	0	U11_U12 small nuclear ribonucleoprotein protein IPR019955 Ubiquitin supergroup
1499	Solyc11g008740.1.1	2912620	2925432	-	12813	1	0	Double-strand-break repair protein rad21 IPR006910 Rad21_Rec8 like protein, N-terminal
1500	Solyc11g008770.1.1	2938533	2950401	-	11869	2	0	LETM1 and EF-hand domain-containing protein 1, mitochondrial IPR011685 LETM1-like
1501	Solyc11g008800.1.1	2978131	2987532	-	9402	2	0	Inositol 1 4 5-trisphosphate 5-phosphatase-like protein IPR000300 Inositol polyphosphate related phosphatase
1502	Solyc11g008820.1.1	3003590	3009749	-	6160	1	0	Endoglucanase IPR001701 Glycoside hydrolase, family 9
1503	Solyc11g008870.1.1	3044787	3049095	-	4309	1	0	Methylenetetrahydrofolate reductase IPR004621 Eukaryotic-type methylenetetrahydrofolate reductase
1504	Solyc11g009000.1.1	3151023	3152011	+	989	1	0	Carboxylesterase bioH IPR000073 Alpha_beta hydrolase fold-1
1505	Solyc11g009020.1.1	3160364	3163079	-	2716	1	0	HAD-superfamily hydrolase subfamily IA variant 3 containing protein expressed IPR005834 Haloacid dehalogenase-like hydrolase
1506	Solyc11g011370.1.1	4411251	4419803	-	8553	1	0	Condensin complex subunit 3 IPR016024 Armadillo-type fold
1507	Solyc11g065090.1.1	47473695	47479479	+	5785	1	0	DUF803 domain membrane protein IPR008521 Protein of unknown function DUF803
1508	Solyc11g066850.1.1	49736054	49739917	+	3864	1	0	Pentatricopeptide repeat-containing protein IPR004860 LAGLIDADG DNA endonuclease
1509	Solyc12g005010.1.1	4827	8098	+	3272	1	0	Os04g0625000 protein (Fragment)
1510	Solyc12g005050.1.1	22130	27629	-	5500	1	0	HAUS augmin-like complex subunit 4
1511	Solyc12g005070.1.1	30060	31527	-	1468	1	0	UPF0497 membrane protein 16 IPR006459 Uncharacterised protein family UPF0497, trans-membrane plant subgroup
1512	Solyc12g005100.1.1	52337	73422	-	21086	1	0	UPF0505 protein C16orf62 homolog
1513	Solyc12g005110.1.1	93794	94826	+	1033	1	0	Genomic DNA chromosome 5 P1 clone MBG8 IPR017956 AT hook, DNA-binding, conserved site
1514	Solyc12g005170.1.1	119882	122005	-	2124	1	0	Cytochrome P450
1515	Solyc12g005180.1.1	124158	127837	-	3680	1	0	Chloroplast lipocalin IPR013208 Lipocalin-like
1516	Solyc12g005190.1.1	129527	130660	+	1134	1	0	Phosphatase PTC7 homolog IPR010822 Sporulation stage II, protein E C-terminal
1517	Solyc12g005280.1.1	172117	176430	+	4314	1	0	tRNA-methyltransferase IPR003402 Protein of unknown function Met10
1518	Solyc12g005290.1.1	177180	180465	-	3286	1	0	Receptor-like kinase IPR002290 Serine_threonine protein kinase
1519	Solyc12g005730.1.1	387824	390117	-	2294	1	0	Glycosyltransferase-like protein IPR006740 Protein of unknown function DUF604
1520	Solyc12g005770.1.1	415079	426833	-	11755	1	0	Zinc finger CCCH domain-containing protein 13 IPR000571 Zinc finger, CCCH-type
1521	Solyc12g005850.1.1	481937	488981	-	7045	2	0	Multidrug resistance protein mdtK IPR002528 Multi antimicrobial extrusion protein MatE
1522	Solyc12g005860.1.1	490745	498964	-	8220	1	1	3-isopropylmalate dehydratase large subunit IPR006249 Aconitase_iron regulatory protein 2
1523	Solyc12g005870.1.1	500078	511106	+	11029	5	0	NEDD8 activating enzyme E1 subunit 1 IPR009036 Molybdenum cofactor biosynthesis, MoeB
1524	Solyc12g006130.1.1	690070	691290	+	1221	1	0	F-box family protein IPR006527 F-box associated
1525	Solyc12g006200.1.1	740265	741998	+	1734	1	0	Unknown Protein
1526	Solyc12g006290.1.1	801938	804732	-	2795	1	1	Reticulon family protein IPR003388 Reticulon
1527	Solyc12g006320.1.1	841803	847655	-	5853	2	0	ATP-dependent RNA helicase IPR011545 DNA_RNA helicase, DEAD_DEAH box type, N-terminal
1528	Solyc12g006360.1.1	879277	882335	+	3059	1	0	Multidrug resistance protein mdtK IPR002528 Multi antimicrobial extrusion protein MatE
1529	Solyc12g006370.1.1	882961	887464	-	4504	1	1	Amine oxidase family protein IPR002937 Amine oxidase
1530	Solyc12g006410.1.1	898344	901102	-	2759	1	0	UDP-glucose 4-epimerase IPR005886 UDP-glucose 4-epimerase
1531	Solyc12g006420.1.1	903491	908840	-	5350	4	1	Genomic DNA chromosome 3 P1 clone MMP21
1532	Solyc12g006480.1.1	969890	999838	-	29949	8	1	Nup205 protein (Fragment)
1533	Solyc12g006490.1.1	1001341	1005831	-	4491	2	0	Beta-1-3-galactosyl-o-glycosyl-glycoprotein IPR003406 Glycosyl transferase, family 14
1534	Solyc12g006500.1.1	1011031	1012083	+	1053	1	0	Phosphate translocator protein IPR004853 Protein of unknown function DUF250
1535	Solyc12g006690.1.1	1152815	1155108	-	2294	1	0	Kinase family protein IPR002290 Serine_threonine protein kinase
1536	Solyc12g006700.1.1	1165391	1166395	-	1005	1	0	Os07g0419800 protein (Fragment) IPR012866 Protein of unknown function DUF1644
1537	Solyc12g006710.1.1	1172166	1176468	-	4303	1	0	Tudor domain containing 3 (Fragment) IPR013894 Region of unknown function DUF1767
1538	Solyc12g006790.1.1	1200019	1205876	-	5858	2	0	ARGONAUTE 1 IPR003165 Stem cell self-renewal protein Piwi
1539	Solyc12g011270.1.1	4132345	4138535	+	6191	2	0	Elongation factor Ts IPR018101 Translation elongation factor Ts, conserved site
1540	Solyc12g011290.1.1	4145546	4151148	+	5603	1	0	Kinesin IPR001752 Kinesin, motor region
1541	Solyc12g011330.2.1	4164579	4175035	+	10457	1	1	Ethylene receptor (Fragment) IPR014525 Signal transduction histidine kinase, hybrid-type, ethylene sensor
1542	Solyc12g011340.1.1	4183346	4190442	+	7097	1	1	Polyadenylate-binding protein IPR000504 RNA recognition motif, RNP-1
1543	Solyc12g011370.1.1	4203735	4205588	-	1854	1	0	Amino acid transporter IPR015606 Cationic amino acid transporter
1544	Solyc12g011420.1.1	4244827	4251000	-	6174	1	0	Integral membrane single C2 domain protein IPR018029 C2 membrane targeting protein
1545	Solyc12g013540.1.1	4393942	4396738	+	2797	1	0	Unknown Protein
1546	Solyc12g013550.1.1	4397934	4402691	+	4758	1	0	Unknown Protein
1547	Solyc12g013580.1.1	4417408	4423280	+	5873	3	0	Peptidyl-prolyl cis-trans isomerase cyclophilin-type IPR002130 Peptidyl-prolyl cis-trans isomerase, cyclophilin-type
1548	Solyc12g013780.1.1	4584783	4587211	-	2429	1	0	Gibberellin 20-oxidase-like protein IPR005123 Oxoglutarate and iron-dependent oxygenase
1549	Solyc12g013810.1.1	4597746	4599971	-	2226	1	0	Thioredoxin IPR005746 Thioredoxin
1550	Solyc12g013820.1.1	4603477	4609783	-	6307	2	0	Ubiquitin-conjugating enzyme 23 IPR000608 Ubiquitin-conjugating enzyme, E2
1551	Solyc12g013840.1.1	4630904	4638122	+	7219	1	0	WD-40 repeat protein IPR020472 G-protein beta WD-40 repeat, region
1552	Solyc12g013870.1.1	4655976	4664119	+	8144	1	0	RNA-binding S4 domain protein IPR017506 Photosystem II S4 domain protein
1553	Solyc12g013990.1.1	4825557	4835358	+	9802	1	0	50S ribosomal protein L1 IPR005878 Ribosomal protein L1, bacterial-type
1554	Solyc12g014070.1.1	4889094	4892699	+	3606	2	0	RING-finger protein-like IPR018957 Zinc finger, C3HC4 RING-type
1555	Solyc12g014080.1.1	4894053	4896737	-	2685	0	1	Ras-related protein Rab-25 IPR015595 Rab11-related
1556	Solyc12g014090.1.1	4901928	4915321	-	13394	3	0	Unknown Protein
1557	Solyc12g014100.1.1	4918492	4923176	+	4685	1	0	Homogentisate 1 2-dioxygenase IPR005708 Homogentisate 1,2-dioxygenase
1558	Solyc12g014110.1.1	4926721	4930465	+	3745	1	1	Sodium_calcium exchanger family protein IPR004837 Sodium_calcium exchanger membrane region
1559	Solyc12g014150.1.1	4979762	4989302	+	9541	3	0	Single-stranded nucleic acid binding R3H domain protein IPR003959 ATPase, AAA-type, core
1560	Solyc12g014170.1.1	5021721	5024196	-	2476	2	0	Bromodomain containing 2 (Fragment) IPR001487 Bromodomain
1561	Solyc12g014180.1.1	5027817	5032069	-	4253	1	0	Malate dehydrogenase IPR010097 Malate dehydrogenase, NAD-dependent, eukaryotes and gamma proteobacteria
1562	Solyc12g014190.1.1	5034317	5040335	-	6019	1	0	tRNA dimethylallyltransferase IPR002627 tRNA isopentenyltransferase
1563	Solyc12g014220.1.1	5057440	5062294	+	4855	2	0	Homology to unknown gene (Fragment)
1564	Solyc12g014230.1.1	5063272	5065299	-	2028	1	0	DAG protein
1565	Solyc12g014330.1.1	5146927	5148339	+	1413	2	0	Pentatricopeptide repeat-containing protein IPR002885 Pentatricopeptide repeat
1566	Solyc12g014350.1.1	5158297	5167281	-	8985	1	0	Receptor like kinase, RLK
1567	Solyc12g014380.1.1	5260573	5274052	+	13480	2	1	Glucose-6-phosphate isomerase 1
1568	Solyc12g014400.1.1	5301680	5310483	+	8804	1	0	Cell differentiation protein rcd1 IPR007216 Cell differentiation, Rcd1-like
1569	Solyc12g014450.1.1	5420744	5424833	+	4090	1	0	Extracellular ligand-gated ion channel
1570	Solyc12g014530.1.1	5498306	5503348	-	5043	1	0	L-aspartate oxidase IPR005288 L-aspartate oxidase
1571	Solyc12g014570.1.1	5569788	5576277	+	6490	2	1	Glycerophosphoryl diester phosphodiesterase family protein IPR017946 PLC-like phosphodiesterase, TIM beta_alpha-barrel domain
1572	Solyc12g014590.1.1	5578789	5581766	-	2978	1	0	Pirin IPR012093 Pirin
1573	Solyc12g015900.1.1	5884905	5885801	-	897	1	0	AT5G28150-like protein (Fragment) IPR008586 Protein of unknown function DUF868, plant
1574	Solyc12g017280.1.1	6478972	6496635	+	17664	1	0	Os10g0575800 protein (Fragment) IPR016024 Armadillo-type fold
1575	Solyc12g017300.1.1	6512892	6513551	-	660	1	0	Pheres1 (Fragment) IPR002100 Transcription factor, MADS-box
1576	Solyc12g017310.1.1	6539479	6542269	-	2791	1	0	DCN1-like protein 2 IPR014764 Defective in cullin neddylation
1577	Solyc12g049030.1.1	45906133	45907287	-	1155	2	0	Fatty acid desaturase IPR005804 Fatty acid desaturase, type 1
1578	Solyc12g049120.1.1	46003126	46004797	+	1672	1	0	ABC transporter B family member 15 IPR001140 ABC transporter, transmembrane region
1579	Solyc12g049190.1.1	46049874	46052620	+	2747	1	0	LRR receptor-like serine_threonine-protein kinase, RLP
1580	Solyc12g049230.1.1	46080723	46092167	+	11445	1	0	Hydroxyproline-rich glycoprotein-like IPR009719 Protein of unknown function DUF1296
1581	Solyc12g049390.1.1	46392532	46399309	+	6778	1	0	Transmembrane protein IPR009637 Transmembrane receptor, eukaryota
1582	Solyc12g049410.1.1	46417285	46438427	+	21143	4	1	Nuclear pore complex protein Nup107 IPR007252 Nuclear pore protein 84_107
1583	Solyc12g049500.1.1	46593947	46596176	-	2230	1	0	Legume lectin beta domain IPR010341 Protein of unknown function DUF936, plant
1584	Solyc12g049570.1.1	46653181	46660991	-	7811	1	0	ARID_BRIGHT DNA-binding domain-containing protein (Fragment) IPR001606 AT-rich interaction region
1585	Solyc12g049590.1.1	46677541	46688352	+	10812	4	1	Phosphatidylinositol-4-phosphate 5-kinase family protein IPR016034 Phosphatidylinositol-4-phosphate 5-kinase, core, subgroup
1586	Solyc12g055720.1.1	47042875	47052360	-	9486	2	0	Receptor like kinase, RLK
1587	Solyc12g055730.1.1	47079564	47083295	+	3732	2	0	Lipase IPR002921 Lipase, class 3
1588	Solyc12g055750.1.1	47093237	47100681	-	7445	4	0	Vacuolar cation_proton exchanger 2 IPR004713 Calcium_proton exchanger
1589	Solyc12g055770.1.1	47113855	47115825	-	1971	1	0	Exocyst complex component EXO70 IPR004140 Exo70 exocyst complex subunit
1590	Solyc12g055790.1.1	47123140	47130103	-	6964	1	0	Heterogeneous nuclear ribonucleoprotein K IPR018111 K Homology, type 1, subgroup
1591	Solyc12g055800.1.1	47132031	47139706	-	7676	0	1	V-type ATP synthase alpha chain IPR005725 ATPase, V1 complex, subunit A
1592	Solyc12g055830.1.1	47184732	47187107	-	2376	1	0	Inorganic pyrophosphatase IPR008162 Inorganic pyrophosphatase
1593	Solyc12g055910.1.1	47252798	47265865	+	13068	2	0	PHD finger family protein IPR019787 Zinc finger, PHD-finger
1594	Solyc12g095750.1.1	63226386	63230171	+	3786	1	0	Auxin efflux carrier family protein IPR004776 Auxin efflux carrier

## Sheet: Table S8
Table S8 - List of genes with high Impact common wild variant alleles
Sn.	gene ID	chr	start	end	length	orie	ref	wild	change	Effect	Gene Name
1	Solyc01g067390.2.1	SL2.40ch01	68257411	68268333	10922	+	T	A	Leu805*	(stop_gained)	Chromodomain-helicase-DNA-binding protein 2 IPR000330 SNF2-related
2	Solyc01g079510.2.1	SL2.40ch01	71069631	71090760	21129	+	C	T	Arg913*	(stop_gained)	WD-40 repeat protein-like IPR017986 WD40 repeat, region
3	Solyc01g080700.2.1	SL2.40ch01	72457474	72466316	8842	+	T	A	Ter673Lys	(stop_lost)	Inosine-uridine preferring nucleoside hydrolase family protein IPR001910 Inosine_uridine-preferring nucleoside hydrolase
4	Solyc01g080760.2.1	SL2.40ch01	72490432	72498057	7625	-	T	G	Ter370Arg	(stop_lost)	Unknown Protein
5	Solyc01g080810.2.1	SL2.40ch01	72600989	72623881	22892	+	C	T	Arg902*	(stop_gained)	Isoleucyl-tRNA synthetase IPR002301 Isoleucyl-tRNA synthetase, class Ia IPR018353 Isoleucyl-tRNA synthetase
6	Solyc02g014860.2.1	SL2.40ch02	10421855	10423865	2010	+	T	A	Leu348*	(stop_gained)	Chaperone protein DnaJ IPR003095 Heat shock protein DnaJ
7	Solyc02g021360.2.1	SL2.40ch02	13222648	13241707	19059	-	A	G	Ter190Gln	(stop_lost)	WD-40 repeat protein IPR020472 G-protein beta WD-40 repeat, region
8	Solyc02g067780.2.1	SL2.40ch02	32472866	32475403	2537	+	GA	GAA	Asp70fs	(frameshift_variant)	RLK, Receptor like protein, putative resistance protein with an antifungal domain
9	Solyc02g093970.2.1	SL2.40ch02	49227660	49232299	4639	+	T	C	Ter585Gln	(stop_lost)	Receptor like kinase, RLK
10	Solyc03g019850.2.1	SL2.40ch03	6757647	6762359	4712	+	T	C	Ter413Gln	(stop_lost)	MAP kinase IPR002290 Serine_threonine protein kinase
11	Solyc03g031910.2.1	SL2.40ch03	8650616	8654786	4170	-	C	G	Met1?	(start_lost)	Helicase sen1
12	Solyc03g031970.2.1	SL2.40ch03	8739906	8747501	7595	+	T	TC	(splice_acceptor_variant&intron_variant)		Auxin response factor 8-1 IPR010525 Auxin response factor
13	Solyc03g045060.2.1	SL2.40ch03	15401062	15411641	10579	-	T	G	Ter498Ser	(stop_lost)	Zinc finger CCHC domain-containing protein 8 IPR006568 PSP, proline-rich
14	Solyc03g063320.2.1	SL2.40ch03	31609619	31633380	23761	-	G	A	Lys276*	(stop_gained)	Zinc transporter like 1 IPR002524 Cation efflux protein
15	Solyc03g078720.2.1	SL2.40ch03	44973218	44974348	1130	+	A	G	Ter227Trp	(stop_lost)	Glucosyltransferase-2 IPR002213 UDP-glucuronosyl_UDP-glucosyltransferase
16	Solyc03g079890.1.1	SL2.40ch03	45297048	45300208	3160	-	TT	TTGT	Asn360fs	(frameshift_variant)	Subtilisin-like serine protease IPR015500 Peptidase S8, subtilisin-related
17	Solyc03g098650.2.1	SL2.40ch03	54396043	54397530	1487	+	G	A	Trp105*	(stop_gained)	ATFP3 IPR006121 Heavy metal transport_detoxification protein
18	Solyc06g009520.2.1	SL2.40ch06	3498359	3503631	5272	-	G	A	Gln640*	(stop_gained)	Pentatricopeptide repeat-containing protein IPR002885 Pentatricopeptide repeat
19	Solyc06g018050.2.1	SL2.40ch06	12748792	12756956	8164	+	C	T	(splice_acceptor_variant&intron_variant)		Calcium-binding mitochondrial carrier protein IPR011992 EF-Hand type
20	Solyc06g071730.2.1	SL2.40ch06	40576965	40578756	1791	-	T	A	Ter101Cys	(stop_lost)	Unknown Protein
21	Solyc06g072050.2.1	SL2.40ch06	40793725	40799556	5831	-	A	G	Ter256Ser	(stop_lost)	CBS domain containing protein IPR000644 Cystathionine beta-synthase, core
22	Solyc07g006520.2.1	SL2.40ch07	1318128	1325502	7374	-	G	A	Gln69*	(stop_gained)	Preprotein translocase secY subunit IPR002208 SecY protein
23	Solyc07g062040.2.1	SL2.40ch07	62101108	62102746	1638	-	C	T	Ser170*	(stop_gained)	ATP-binding_protein serine_threonine kinase IPR002290 Serine_threonine protein kinase
24	Solyc07g063830.2.1	SL2.40ch07	63384804	63388585	3781	-	A	G	Ter63Gln	(stop_lost)	BHLH transcription factor-like protein IPR011598 Helix-loop-helix DNA-binding
25	Solyc07g064060.2.1	SL2.40ch07	63571448	63578879	7431	-	A	T	Leu819*	(stop_gained)	Breast carcinoma amplified sequence 3 (Fragment) IPR011046 WD40 repeat-like
26	Solyc07g064110.2.1	SL2.40ch07	63606120	63618223	12103	-	A	G	Ter327Ser	(stop_lost)	Pentatricopeptide repeat-containing protein IPR002885 Pentatricopeptide repeat
27	Solyc07g064250.2.1	SL2.40ch07	63690097	63697795	7698	-	T	C	Tyr57*	(stop_gained)	Protein disulfide isomerase IPR012936 Protein of unknown function DUF1692
28	Solyc07g064570.2.1	SL2.40ch07	63876824	63880942	4118	+	A	T	Ter334Leu	(stop_lost)	Genomic DNA chromosome 3 TAC clone K10D20
29	Solyc07g064830.2.1	SL2.40ch07	64039012	64053950	14938	+	T	C	Ter299Gln	(stop_lost)	1 4-alpha-glucan branching enzyme IPR006589 Glycosyl hydrolase, family 13, subfamily, catalytic region
30	Solyc07g065290.2.1	SL2.40ch07	64330684	64333914	3230	-	A	C	Ter100Glu	(stop_lost)	Zinc finger CCCH domain-containing protein 18 IPR000571 Zinc finger, CCCH-type
31	Solyc07g065370.2.1	SL2.40ch07	64381656	64386573	4917	-	A	C	(splice_acceptor_variant&intron_variant)		Agenet domain-containing protein _ bromo-adjacent homology (BAH) domain-containing protein-like IPR008395 Agenet
32	Solyc08g007190.2.1	SL2.40ch08	1747750	1754041	6291	-	G	C	Ter85Gly	(stop_lost)	GATA transcription factor 29 IPR000679 Zinc finger, GATA-type
33	Solyc08g014580.2.1	SL2.40ch08	4700365	4706701	6336	-	A	C	Ter724Glu	(stop_lost)	Inositol-1,4,5-trisphosphate 5-phosphatase 1 IPR000300 Inositol polyphosphate related phosphatase
34	Solyc08g066770.2.1	SL2.40ch08	52808097	52813393	5296	-	C	T	Ter118Arg	(stop_lost)	Ankyrin repeat family protein IPR002110 Ankyrin
35	Solyc08g066940.2.1	SL2.40ch08	53019905	53022956	3051	-	C	T	(splice_donor_variant&intron_variant)		Peptide transporter 1 IPR000109 TGF-beta receptor, type I_II extracellular region
36	Solyc08g068340.2.1	SL2.40ch08	54646333	54651826	5493	-	T	C	(splice_acceptor_variant&intron_variant)		Eukaryotic translation initiation factor 3 subunit 6-interacting protein IPR019382 RNA polymerase I-associated factor PAF67
37	Solyc10g009140.2.1	SL2.40ch10	3141186	3146147	4961	-	A	G	Ter300Arg	(stop_lost)	Phosphoinositide-binding clathrin adaptor N-terminal Wiscott-Aldrich syndrome C-terminal
38	Solyc10g009390.2.1	SL2.40ch10	3453235	3456027	2792	+	G	A	Trp188*	(stop_gained)	Cytochrome P450
39	Solyc10g081740.1.1	SL2.40ch10	62082038	62086600	4562	-	G	A	(splice_donor_variant&intron_variant)		Calcium dependent protein kinase 1 IPR002290 Serine_threonine protein kinase

## Sheet: Table S9
Table S9 - Variations (present in all wild but absent in all cultivated tomato) and positions of variations in R genes with gene coordinates and gene annotation
Gene ID	start/position	end	Ref allele	mutant allele	gene annotated
Solyc01g014840.2.1	15577916	15583605			Tir-nbs-lrr resistance protein
	15579075		C	G
	15580159		T	C
Solyc01g087200.2.1	73888976	73892212			Cc-nbs-lrr resistance protein
	73889543		A	G
	73890291		G	A
Solyc01g102700.2.1	83194913	83202439			Receptor like kinase RLK
	83200032		G	A
Solyc01g102710.2.1	83204179	83211382			Receptor like kinase RLK
	83210368		A	T
Solyc01g102850.1.1	83299072	83303254			Tir-nbs-lrr resistance protein
	83301857		G	A
Solyc02g030290.1.1	16182278	16183491			Nbs resistance protein fragment
	16183222		C	T
Solyc02g032200.2.1	18711443	18715788			Tir-lrr resistance protein fragment
	18711723		G	T
Solyc02g036270.2.1	21186128	21188706			Cc-nbs-lrr resistance protein
	21187076		A	G
Solyc02g037540.1.1	21788403	21791477			Cc-nbs-lrr resistance protein
	21789070		A	G
Solyc02g067560.1.1	32286721	32288532			Receptor like kinase RLK
	32288127		A	T
Solyc02g067780.2.1	32472866	32475403			RLK Receptor like protein
	32473426		A	T
	32475027		A	G
Solyc02g068060.2.1	32685906	32690149			Receptor like kinase RLK
	32688312		A	G
Solyc02g092940.2.1	48488587	48492016			Receptor like kinase RLK
	48491221		G	A
Solyc02g093100.2.1	48601105	48604496			Receptor like kinase RLK
	48603748		A	C
	48604173		A	G
Solyc02g093970.2.1	49227660	49232299			Receptor like kinase RLK
	49230845		T	C
Solyc03g033610.1.1	9451066	9454452			Receptor like kinase RLK
	9452069		G	T
Solyc03g043770.2.1	11300679	11304452			Receptor like kinase RLK
	11301414		C	T
	11302758		A	G
Solyc03g059020.1.1	24658763	24662836			Receptor like kinase RLK
	24660006		A	T
Solyc03g064010.2.1	34594740	34598681			Receptor like kinase RLK
	34595964		A	G
	34597302		A	T
	34598189		C	T
	34598216		A	G
Solyc03g093380.1.1	48094327	48101487			Receptor like kinase RLK
	48101235		C	T
Solyc03g096190.1.1	51516314	51519526			Receptor like kinase RLK
	51517006		A	G
	51517347		C	A
Solyc04g005540.2.1	355454	361509			Cc-nbs-lrr resistance protein
	356752		T	G
	357002		A	G
Solyc07g005920.1.1	752031	755067			Receptor like kinase RLK
	752860		A	G
Solyc07g065240.1.1	64305617	64307285			Receptor like kinase RLK
	64306317		T	C
Solyc08g061560.2.1	46197158	46204157			Receptor like kinase RLK PREDICTED: LRR receptor-like serine/threonine-protein kinase ERECTA [Solanum lycopersicum]
	46197739		C	T
	46204095		G	C
Solyc08g066270.1.1	51975219	51977865			Receptor like kinase RLK PREDICTED: probable LRR receptor-like serine/threonine-protein kinase At1g34110 isoform X1 [Solanum lycopersicum]
	51975551		G	A
Solyc10g047140.1.1	35371188	35382060			Receptor like kinase RLK somatic embryogenesis receptor kinase 3A precursor [Solanum lycopersicum]
	35372351		A	G
	35375083		A	G
	35379573		A	T
Solyc10g047320.1.1	36037309	36040424			Cc-nbs-lrr resistance protein PREDICTED: putative late blight resistance protein homolog R1A-3 [Solanum lycopersicum]
	36039169		G	A
Solyc10g074890.1.1	57914822	57922140			Receptor like kinase RLK PREDICTED: probable LRR receptor-like serine/threonine-protein kinase At1g06840 [Solanum lycopersicum]
	57917027		A	G
Solyc10g085670.1.1	64098873	64104331			Receptor like kinase RLK PREDICTED: probable leucine-rich repeat receptor-like protein kinase At5g49770 [Solanum lycopersicum]
	64099856		A	G
Solyc12g014350.1.1	5158297	5167281			Receptor like kinase RLK PREDICTED: probable LRR receptor-like serine/threonine-protein kinase At1g53430 isoform X1 [Solanum lycopersicum]
	5160319		G	C
Solyc12g055720.1.1	47042875	47052360			Receptor like kinase RLK PREDICTED: protein STRUBBELIG-RECEPTOR FAMILY 6
	47049205		A	T
	47050829		T	C

## Sheet: Table S10
Table S10 - List of genes with less than Tajima's D value -3
SN	Gene ID	Start	End	Orientation	Gene Name
1	Solyc01g095550.2.1	78531568	78534497	+	Receptor-interacting serine_threonine-protein kinase 1 IPR010632 Protein of unknown function DUF1221
2	Solyc01g095560.2.1	78535286	78536197	+	Unknown Protein
3	Solyc01g095570.2.1	78536531	78541575	-	Mitochondrial carrier-like protein IPR002067 Mitochondrial carrier protein
4	Solyc01g095580.2.1	78555303	78558003	+	GH3 family protein IPR004993 GH3 auxin-responsive promoter
5	Solyc01g095590.2.1	78569250	78574582	+	Extra-large G-protein-like
6	Solyc01g095600.2.1	78575599	78578845	+	Pentatricopeptide repeat-containing protein IPR002885 Pentatricopeptide repeat
7	Solyc01g095610.2.1	78581914	78585268	+	Leaf senescence protein-like IPR004253 Protein of unknown function DUF231, plant
8	Solyc01g095620.2.1	78589232	78591027	-	UDP-glucosyltransferase IPR002213 UDP-glucuronosyl_UDP-glucosyltransferase
9	Solyc01g095630.2.1	78600553	78602865	-	WRKY transcription factor IPR003657 DNA-binding WRKY
10	Solyc01g095640.1.1	78616587	78617431	-	Myb family transcription factor IPR015495 Myb transcription factor
11	Solyc01g095650.2.1	78618500	78623890	-	Histone H3 IPR000164 Histone H3
12	Solyc01g095660.1.1	78625701	78626419	-	Unknown Protein
13	Solyc01g095670.2.1	78628729	78632811	-	Rhodanese-related sulfurtransferase IPR001763 Rhodanese-like
14	Solyc01g095680.2.1	78634503	78636857	+	Unknown Protein
15	Solyc01g095690.2.1	78640121	78643091	+	Pentatricopeptide repeat-containing protein IPR002885 Pentatricopeptide repeat
16	Solyc01g095700.2.1	78645220	78647649	-	Abscisic acid receptor PYL8 IPR019587 Polyketide cyclase_dehydrase
17	Solyc01g095710.2.1	78658133	78666458	+	ATP-dependent RNA helicase IPR014001 DEAD-like helicase, N-terminal
18	Solyc01g095720.2.1	78675422	78678688	+	Lipase IPR002921 Lipase, class 3
19	Solyc01g095730.2.1	78684669	78697111	+	Os12g0114200 protein (Fragment)
20	Solyc01g095740.2.1	78698484	78705574	-	ATP-dependent RNA helicase DBP4 IPR011545 DNA_RNA helicase, DEAD_DEAH box type, N-terminal
21	Solyc01g095750.2.1	78706074	78712775	-	Long-chain-fatty-acid-CoA ligase IPR000873 AMP-dependent synthetase and ligase
22	Solyc01g095760.2.1	78718439	78719988	+	UDP-glucosyltransferase IPR002213 UDP-glucuronosyl_UDP-glucosyltransferase
23	Solyc01g095770.2.1	78720407	78724016	-	Cyclic nucleotide gated channel IPR000595 Cyclic nucleotide-binding
24	Solyc01g095780.2.1	78728923	78729535	-	Non-specific lipid-transfer protein IPR013770 Plant lipid transfer protein and hydrophobic protein, helical
25	Solyc01g095790.2.1	78734577	78738612	+	Splicing factor 3a subunit 3
26	Solyc01g095800.2.1	78739324	78742011	+	F-box_LRR-repeat protein IPR006553 Leucine-rich repeat, cysteine-containing subtype
27	Solyc01g095810.2.1	78744017	78745429	-	Ring H2 finger protein IPR001841 Zinc finger, RING-type
28	Solyc01g095820.2.1	78747065	78747691	-	RING finger protein IPR001841 Zinc finger, RING-type
29	Solyc01g095830.2.1	78753204	78754957	-	Ring H2 finger protein IPR018957 Zinc finger, C3HC4 RING-type
30	Solyc01g095840.1.1	78757140	78758791	-	RING finger protein IPR001841 Zinc finger, RING-type
31	Solyc01g095850.1.1	78760877	78762902	-	Ring H2 finger protein IPR001841 Zinc finger, RING-type
32	Solyc01g095860.2.1	78763812	78765778	-	RING finger protein IPR001841 Zinc finger, RING-type
33	Solyc01g095870.1.1	78766347	78769896	-	Unknown Protein
34	Solyc01g095880.1.1	78774213	78774752	+	B3 domain-containing protein At2g31720 IPR003340 Transcriptional factor B3
35	Solyc01g095890.2.1	78775059	78787237	-	Histone-lysine N-methyltransferase IPR001214 SET
36	Solyc01g095900.2.1	78800171	78813838	+	Protein TIF31 homolog IPR011990 Tetratricopeptide-like helical
37	Solyc01g095910.1.1	78815374	78823631	-	Membrane protein-like IPR006593 Cytochrome b561_ferric reductase transmembrane
38	Solyc01g095920.2.1	78825307	78827149	-	O-methyltransferase family 3 IPR009902 Protein of unknown function DUF1442
39	Solyc01g095930.2.1	78828460	78831002	+	O-acyltransferase WSD1 IPR004255 Uncharacterised protein family UPF0089
40	Solyc01g095940.2.1	78829627	78831235	+	O-acyltransferase WSD1 IPR009721 Protein of unknown function DUF1298
41	Solyc01g095950.1.1	78832514	78833587	+	DNA-directed RNA polymerase subunit beta IPR015712 DNA-directed RNA polymerase, subunit 2
42	Solyc01g095960.2.1	78836094	78838707	+	Diacylglycerol O-acyltransferase IPR009721 Protein of unknown function DUF1298
43	Solyc01g095970.2.1	78843007	78851652	-	Dynamin 2 IPR001401 Dynamin, GTPase region
44	Solyc01g095980.2.1	78856552	78860045	+	Acid phosphatase_vanadium-dependent haloperoxidase related IPR003832 Acid phosphatase_vanadium-dependent haloperoxidase related
45	Solyc01g095990.2.1	78862543	78865800	+	Phosphatidylinositol kinase family-like protein (Fragment) IPR000403 Phosphatidylinositol 3- and 4-kinase, catalytic
46	Solyc01g096000.2.1	78866675	78867710	+	Harpin-induced protein IPR010847 Harpin-induced 1
47	Solyc01g096010.2.1	78869233	78874628	-	Unknown Protein
48	Solyc01g096020.2.1	78874941	78878577	-	E3 ubiquitin-protein ligase sina IPR004162 Seven in absentia protein
49	Solyc01g096030.2.1	78880255	78883964	-	ENTH_VHS domain-containing protein IPR018610 Protein of unknown function DUF2043
50	Solyc01g096040.2.1	78888446	78890253	-	Aspartic proteinase nepenthesin I IPR001461 Peptidase A1
51	Solyc01g096050.2.1	78903296	78905572	-	Transcription factor IPR011598 Helix-loop-helix DNA-binding
52	Solyc01g096060.2.1	78920259	78923372	+	Nuclear envelope protein that mediates the nuclear export of importin alpha (Srp1p) IPR013713 Exportin, Cse1-like
53	Solyc01g096070.2.1	78941748	78946012	+	Auxin response factor 9 IPR010525 Auxin response factor
54	Solyc01g096080.2.1	78952509	78954988	+	Unknown Protein
55	Solyc01g096090.2.1	78955255	78958813	-	Fiber protein Fb11
56	Solyc01g096100.2.1	78959267	78963672	-	AT2G46550 protein (Fragment)
57	Solyc01g096110.2.1	78967477	78987548	-	WD repeat protein IPR017986 WD40 repeat, region
58	Solyc01g096120.2.1	78996543	78998774	+	Dof zinc finger protein 2 IPR003851 Zinc finger, Dof-type
59	Solyc01g096130.2.1	78999740	79005183	-	ORM1-like protein 2 IPR007203 ORMDL
60	Solyc01g096140.2.1	79013512	79015884	+	Aluminum-activated malate transporter (Fragment) IPR006214 Uncharacterised protein family UPF0005
61	Solyc01g096150.2.1	79016704	79020072	-	NC domain-containing protein IPR007053 NC
62	Solyc01g096160.2.1	79020486	79027406	-	Predicted kinase IPR012887 L-fucokinase
63	Solyc01g096170.2.1	79028423	79033644	+	Serine_threonine protein kinase IPR002290 Serine_threonine protein kinase
64	Solyc01g096180.2.1	79034638	79037851	-	Arginine_serine-rich splicing factor 31 IPR000504 RNA recognition motif, RNP-1
65	Solyc01g096190.2.1	79045830	79051697	+	Calcium-transporting ATPase IPR005782 ATPase, P-type, calcium-transporting
66	Solyc01g096200.2.1	79051800	79061053	-	Pentatricopeptide repeat-containing protein IPR011989 Armadillo-like helical
67	Solyc01g096210.2.1	79064695	79068628	-	Pentatricopeptide repeat-containing protein IPR002885 Pentatricopeptide repeat
68	Solyc01g096220.2.1	79075516	79077682	+	Ras-related protein Rab-25 IPR015595 Rab11-related
69	Solyc01g096230.2.1	79079892	79081732	-	ATPase AAA family protein expressed IPR003959 ATPase, AAA-type, core
70	Solyc01g096240.2.1	79091598	79095176	+	Homology to unknown gene
71	Solyc01g096250.2.1	79096053	79097276	+	Unknown Protein
72	Solyc01g096260.2.1	79100455	79102074	+	Unknown Protein
73	Solyc01g096270.2.1	79110769	79111451	+	Unknown Protein
74	Solyc01g096280.1.1	79122254	79124436	-	Cytochrome P450
75	Solyc01g096290.2.1	79140943	79142950	+	Ubiquitin IPR019956 Ubiquitin subgroup
76	Solyc01g096300.2.1	79143339	79147617	-	Cysteine-type endopeptidase_ ubiquitin thiolesterase
77	Solyc01g096310.1.1	79149931	79150631	+	Unknown Protein
78	Solyc01g096320.2.1	79151283	79152562	-	Homeobox leucine zipper protein IPR001356 Homeobox
79	Solyc01g096330.2.1	79166716	79167323	+	Unknown Protein
80	Solyc01g096340.2.1	79175401	79176134	+	Auxin-induced SAUR-like protein IPR003676 Auxin responsive SAUR protein
81	Solyc01g096350.2.1	79178171	79188731	-	Calcium dependent protein kinase-like protein IPR002290 Serine_threonine protein kinase
82	Solyc01g096360.2.1	79201448	79205523	+	Rho GTPase activating protein 2 IPR000198 RhoGAP
83	Solyc01g096370.2.1	79210978	79212857	+	BHLH transcription factor IPR011598 Helix-loop-helix DNA-binding
84	Solyc01g096380.1.1	79228626	79229570	-	Unknown Protein
85	Solyc01g096390.2.1	79236257	79259834	+	DNA-directed RNA polymerase IPR006592 RNA polymerase, N-terminal
86	Solyc01g096400.2.1	79261734	79268461	+	Unknown Protein
87	Solyc01g096410.2.1	79270399	79274213	-	Phosphatidylinositol-4-phosphate 5-kinase family protein IPR017163 Phosphatidylinositol-4-phosphate 5-kinase, plant
88	Solyc01g096420.2.1	79283757	79285091	+	Predicted NADPH-dependent FMN reductase IPR005025 NADPH-dependent FMN reductase
89	Solyc01g096430.2.1	79285952	79288255	-	Predicted NADPH-dependent FMN reductase IPR005025 NADPH-dependent FMN reductase
90	Solyc01g096440.2.1	79289995	79292085	-	Pentatricopeptide repeat-containing protein IPR002885 Pentatricopeptide repeat
91	Solyc01g096450.2.1	79304614	79307810	+	Aspartic proteinase nepenthesin-1 IPR001461 Peptidase A1
92	Solyc01g096460.2.1	79309371	79310664	+	U-box domain-containing protein 4 IPR011989 Armadillo-like helical
93	Solyc01g096470.2.1	79318480	79320749	+	Transcription factor
94	Solyc01g096480.2.1	79321007	79324434	+	Thioredoxin protein IPR013766 Thioredoxin domain
95	Solyc01g096490.2.1	79324784	79340957	-	Kinase family protein IPR002110 Ankyrin
96	Solyc01g096500.2.1	79343169	79351925	-	D-erythro-sphingosine kinase IPR001206 Diacylglycerol kinase, catalytic region
97	Solyc01g096510.2.1	79357168	79357921	-	Sigma factor binding protein 1 IPR008889 VQ
98	Solyc01g096520.2.1	79361269	79366355	+	Peptidyl-prolyl cis-trans isomerase IPR002130 Peptidyl-prolyl cis-trans isomerase, cyclophilin-type
99	Solyc01g096530.2.1	79366553	79369764	+	Trafficking protein particle complex subunit 3 IPR016721 TRAPP I complex, Bet3
100	Solyc01g096540.2.1	79369999	79389913	-	AT5g06970_MOJ9_14 IPR008528 Protein of unknown function DUF810
101	Solyc01g096550.2.1	79391836	79397141	+	Protein arginine methyltransferase IPR013216 Methyltransferase type 11
102	Solyc01g096560.1.1	79398896	79403053	+	Subtilisin-like protease IPR015500 Peptidase S8, subtilisin-related
103	Solyc01g096570.2.1	79404952	79411886	+	Exonuclease family protein expressed IPR006055 Exonuclease
104	Solyc01g096580.2.1	79412855	79415018	-	30S ribosomal protein S10 IPR005729 Ribosomal protein S10, eukaryotic_archaeal
105	Solyc01g096590.2.1	79418198	79420477	-	30S ribosomal protein S10 IPR005729 Ribosomal protein S10, eukaryotic_archaeal
106	Solyc01g096600.2.1	79421544	79440342	-	THO complex subunit 1
107	Solyc01g096610.2.1	79443444	79447556	+	UPF0468 protein C16orf80 homolog IPR007714 Protein of unknown function DUF667
108	Solyc01g096620.2.1	79449977	79452839	+	Unknown Protein
109	Solyc01g096630.2.1	79450786	79453160	+	ACI112
110	Solyc01g096640.2.1	79452175	79453775	+	Unknown Protein
111	Solyc01g096650.2.1	79456702	79457222	-	RING finger protein IPR001841 Zinc finger, RING-type
112	Solyc01g096660.2.1	79458544	79461335	+	Genomic DNA chromosome 5 P1 clone MOJ9
113	Solyc01g096670.2.1	79462238	79465262	+	Cytochrome P450
114	Solyc01g096680.2.1	79465420	79473571	-	Microtubule-associated protein MAP65-1a IPR007145 MAP65_ASE1
115	Solyc01g096690.1.1	79475882	79480057	-	Receptor-like kinase IPR002290 Serine_threonine protein kinase
116	Solyc01g096700.2.1	79480993	79483332	-	Chaperone protein dnaJ 1 IPR015609 Molecular chaperone, heat shock protein, Hsp40, DnaJ
117	Solyc01g096710.2.1	79486423	79494328	-	Nuclear transcription factor Y subunit C-1 IPR003958 Transcription factor CBF_NF-Y_archaeal histone
118	Solyc01g096720.2.1	79495747	79499387	-	Major facilitator superfamily transporter IPR016196 Major facilitator superfamily, general substrate transporter
119	Solyc01g096730.2.1	79501572	79508162	-	Major facilitator superfamily transporter IPR016196 Major facilitator superfamily, general substrate transporter
120	Solyc01g096740.2.1	79513037	79519402	-	Transporter major facilitator family IPR016196 Major facilitator superfamily, general substrate transporter
121	Solyc01g096750.1.1	79536216	79540867	+	Argonaute 4-like protein IPR003165 Stem cell self-renewal protein Piwi
122	Solyc01g096760.2.1	79542130	79546287	-	Pre-rRNA-processing protein TSR2 IPR019398 Pre-rRNA-processing protein TSR2, conserved region
123	Solyc01g096770.2.1	79547667	79548334	-	Unknown Protein
124	Solyc01g096780.2.1	79547731	79553387	+	Sperm-associated SUN domain protein IPR012919 Sad1_UNC-like, C-terminal
125	Solyc01g096790.2.1	79553552	79553938	-	B3 domain-containing protein REM20 IPR003340 Transcriptional factor B3
126	Solyc01g096800.2.1	79556843	79561394	+	SWI4 1 Peter Pan-like protein suppressor IPR007109 Brix domain
127	Solyc01g096810.2.1	79563681	79566235	-	Ethylene insensitive 3 class transcription factor IPR006957 Ethylene insensitive 3
128	Solyc01g096820.2.1	79577959	79582114	+	Calcium-dependent protein kinase 1 IPR002290 Serine_threonine protein kinase
129	Solyc01g096830.2.1	79582467	79598760	-	Calcium-transporting ATPase 1
130	Solyc01g096840.2.1	79600263	79602243	-	Os02g0794300 protein (Fragment) IPR007573 Protein of unknown function DUF566
131	Solyc01g096850.2.1	79605422	79610949	-	Protein FAR1-RELATED SEQUENCE 3 IPR018289 MULE transposase, conserved domain
132	Solyc01g096860.1.1	79614838	79618588	-	AP2-like ethylene-responsive transcription factor At1g16060 IPR001471 Pathogenesis-related transcriptional factor and ERF, DNA-binding
133	Solyc03g119610.1.1	62238590	62239321	+	Genomic DNA chromosome 3 P1 clone MPE11
134	Solyc03g119620.1.1	62243187	62244058	-	Non-specific lipid-transfer protein IPR013770 Plant lipid transfer protein and hydrophobic protein, helical
135	Solyc03g119630.2.1	62245301	62246283	+	Agenet domain-containing protein _ bromo-adjacent homology (BAH) domain-containing protein-like IPR006121 Heavy metal transport_detoxification protein
136	Solyc03g119640.2.1	62249499	62253672	+	Aluminum-activated malate transporter-like IPR006214 Uncharacterised protein family UPF0005
137	Solyc03g119650.2.1	62258376	62277816	+	WD-40 repeat protein IPR001194 DENN
138	Solyc03g119660.1.1	62278770	62280401	-	Cell number regulator 1 IPR006461 Protein of unknown function Cys-rich
139	Solyc03g119670.2.1	62282754	62284878	+	Protein CASP IPR012955 CASP, C-terminal
140	Solyc03g119680.1.1	62286625	62287158	+	MADS-box protein-like IPR002100 Transcription factor, MADS-box
141	Solyc03g119690.1.1	62293271	62294875	-	Aspartic proteinase nepenthesin-1 IPR001461 Peptidase A1
142	Solyc03g119700.2.1	62299092	62303181	-	ATP-dependent Clp protease adaptor protein ClpS containing protein IPR003769 Adaptor protein ClpS, core
143	Solyc03g119710.2.1	62304368	62314589	+	Glucose-repressible alcohol dehydrogenase transcriptional effector IPR005135 Endonuclease_exonuclease_phosphatase
144	Solyc03g119720.2.1	62315920	62322564	+	Lipase family protein IPR006693 AB-hydrolase associated lipase region
145	Solyc03g119730.2.1	62336578	62345117	+	Histone deacetylase 6 IPR000286 Histone deacetylase superfamily
146	Solyc03g119740.2.1	62346231	62347604	-	MYB transcription factor IPR006447 Myb-like DNA-binding region, SHAQKYF class
147	Solyc03g119750.2.1	62351226	62356072	-	Family with sequence similarity 116 member B (Fragment) IPR012860 Protein of unknown function DUF1630
148	Solyc03g119760.2.1	62357400	62371990	-	Baculoviral IAP repeat-containing 4 (Predicted) IPR019396 Transmembrane Fragile-X-F-associated protein
149	Solyc03g119770.2.1	62381910	62383042	+	CYCLOIDEA-like (Fragment) IPR005333 Transcription factor, TCP
150	Solyc03g119780.2.1	62396383	62411459	-	Transcription initiation factor TFIID subunit IPR014782 Peptidase M1, membrane alanine aminopeptidase, N-terminal
151	Solyc03g119790.2.1	62415402	62423234	+	Transcription initiation factor IIE alpha subunit family protein IPR002853 Transcription factor TFIIE, alpha subunit
152	Solyc03g119800.1.1	62423804	62424826	-	Ethylene-responsive transcription factor 3 IPR001471 Pathogenesis-related transcriptional factor and ERF, DNA-binding
153	Solyc03g119810.1.1	62440995	62441450	+	Unknown Protein
154	Solyc03g119820.1.1	62444432	62444929	-	Oleosin Bn-V IPR000136 Oleosin
155	Solyc03g119830.2.1	62445233	62448653	-	HAT family dimerisation domain containing protein IPR008906 HAT dimerisation
156	Solyc03g119840.2.1	62451425	62454082	-	Universal stress protein family protein IPR006016 UspA
157	Solyc03g119850.1.1	62456791	62460968	-	Protein LSM14 homolog A-B IPR019053 FFD and TFG box motifs
158	Solyc03g119860.2.1	62462727	62464217	+	Peptidyl-prolyl cis-trans isomerase IPR002130 Peptidyl-prolyl cis-trans isomerase, cyclophilin-type
159	Solyc03g119870.2.1	62464159	62469704	-	Zinc finger C3HC-type containing 1 IPR012935 Zinc finger, C3HC-like
160	Solyc03g119880.2.1	62476615	62477222	+	Early nodulin-55-1 (Fragment) IPR003245 Plastocyanin-like
161	Solyc03g119890.2.1	62479105	62481531	+	F-box family protein IPR001810 Cyclin-like F-box
162	Solyc03g119900.2.1	62484628	62488605	+	Neurogenic locus notch protein-like IPR006210 EGF-like
163	Solyc06g005840.2.1	864672	868988	-	Mitochondrial import inner membrane translocase subunit Tim10 IPR004217 Mitochondrial inner membrane translocase complex, Tim8_9_10_13-zinc finger-like
164	Solyc06g005850.2.1	871263	874146	+	Zinc finger family protein (Fragment) IPR011016 Zinc finger, RING-CH-type
165	Solyc06g005860.1.1	874388	875155	-	Polyribonucleotide nucleotidyltransferase IPR011016 Zinc finger, RING-CH-type
166	Solyc06g005870.1.1	883086	883410	+	Unknown Protein
167	Solyc06g005880.2.1	884955	886387	-	Receptor like kinase, RLK
168	Solyc06g005890.2.1	889825	891348	-	Unknown Protein IPR007750 Protein of unknown function DUF674
169	Solyc06g005900.2.1	892513	896727	-	Unknown Protein IPR007750 Protein of unknown function DUF674
170	Solyc06g005910.2.1	898125	901266	+	Tubulin beta chain IPR002453 Beta tubulin
171	Solyc06g005920.1.1	903896	904892	+	Photoassimilate-responsive protein PAR-like protein IPR009489 PAR1
172	Solyc06g005930.1.1	916968	919569	+	Sensitivity to red light reduced protein 1 IPR012942 SRR1
173	Solyc06g005940.2.1	921114	925482	-	Protein disulfide isomerase IPR005792 Protein disulphide isomerase
174	Solyc06g005950.2.1	929120	938493	-	Cell division protease FtsH homolog IPR005936 Peptidase M41, FtsH
175	Solyc06g005960.2.1	942001	944304	+	Unknown Protein
176	Solyc06g005970.2.1	948619	955995	+	Beta-D-glucosidase IPR001764 Glycoside hydrolase, family 3, N-terminal
177	Solyc06g005980.2.1	964946	972193	-	Anthranilate synthase component I-1 IPR019999 Anthranilate synthase component I, C-terminal
178	Solyc06g005990.2.1	983484	1006865	+	ATP-dependent RNA helicase DOB1 IPR016438 RNA helicase, ATP-dependent, SK12_DOB1
179	Solyc06g006000.2.1	1007187	1010255	-	Unknown Protein
180	Solyc06g006010.1.1	1012540	1015805	+	Receptor like kinase, RLK
181	Solyc06g006020.1.1	1036961	1040075	-	Receptor like kinase, RLK
182	Solyc06g006030.1.1	1042460	1043090	-	LRR receptor-like serine_threonine-protein kinase, RLP
183	Solyc06g006040.1.1	1046255	1049656	-	Receptor like kinase, RLK
184	Solyc06g006050.1.1	1066684	1067610	-	LRR receptor-like serine_threonine-protein kinase, RLP
185	Solyc06g006060.1.1	1077117	1077875	+	LRR receptor-like serine_threonine-protein kinase, RLP
186	Solyc06g006070.1.1	1082904	1083513	+	LRR receptor-like serine_threonine-protein kinase, RLP
187	Solyc06g006080.2.1	1109115	1112713	+	Phosphomethylpyrimidine synthase IPR002817 Thiamine biosynthesis protein ThiC
188	Solyc06g006090.1.1	1118743	1119162	+	Unknown Protein
189	Solyc06g006100.2.1	1130983	1138234	+	Anthranilate synthase component I family protein expressed IPR005256 Anthranilate synthase component I
190	Solyc06g006110.2.1	1143219	1150108	+	Calcium_proton exchanger IPR004713 Calcium_proton exchanger
191	Solyc06g007110.2.1	1157531	1164321	+	Smr domain protein IPR013899 Region of unknown function DUF1771
192	Solyc06g007120.2.1	1174772	1180699	+	1-phosphatidylinositol-4 5-bisphosphate phosphodiesterase IPR001711 Phospholipase C, phosphatidylinositol-specific, Y domain IPR018029 C2 membrane targeting protein IPR000909 Phospholipase C, phosphatidylinositol-specific , X region
193	Solyc06g007130.2.1	1182184	1184241	-	Omega-3 fatty acid desaturase IPR005804 Fatty acid desaturase, type 1
194	Solyc06g007150.2.1	1211626	1217325	-	GTP-binding protein engB IPR019987 GTP-binding protein, ribosome biogenesis, YsxC
195	Solyc06g007160.2.1	1218194	1222072	-	NADH dehydrogenase IPR013027 FAD-dependent pyridine nucleotide-disulphide oxidoreductase
196	Solyc06g007170.2.1	1231308	1237447	+	Os06g0207500 protein (Fragment) IPR004253 Protein of unknown function DUF231, plant
197	Solyc06g007180.2.1	1237837	1242525	-	Asparagine synthase (Glutamine-hydrolyzing) IPR006426 Asparagine synthase, glutamine-hydrolyzing
198	Solyc06g007190.2.1	1265654	1267702	+	Integrin-linked kinase-associated serine_threonine phosphatase 2C IPR015655 Protein phosphatase 2C
199	Solyc06g007200.2.1	1270929	1276535	+	Methionine aminopeptidase IPR004545 Proliferation-associated protein 1
200	Solyc06g007210.2.1	1283196	1283608	-	Unknown Protein IPR007836 Ribosomal protein L41
201	Solyc06g007220.2.1	1286252	1286753	-	Unknown Protein IPR007836 Ribosomal protein L41
202	Solyc06g007230.1.1	1294562	1295083	+	Ring H2 finger protein IPR018957 Zinc finger, C3HC4 RING-type
203	Solyc06g007240.2.1	1298332	1301740	+	BCL-2 binding anthanogene-1 IPR003103 Apoptosis regulator Bcl-2 protein, BAG
204	Solyc06g007250.2.1	1304942	1310377	+	Leucine-rich repeat family protein IPR000626 Ubiquitin
205	Solyc06g007260.1.1	1312712	1312930	-	Fertility restorer IPR002885 Pentatricopeptide repeat
206	Solyc06g007270.1.1	1314336	1314560	-	Fertility restorer IPR002885 Pentatricopeptide repeat
207	Solyc06g007280.2.1	1314902	1316191	-	Pentatricopeptide repeat-containing protein IPR002885 Pentatricopeptide repeat
208	Solyc06g007290.1.1	1317163	1317393	+	Unknown Protein
209	Solyc06g007300.1.1	1326150	1327928	-	Pentatricopeptide repeat-containing protein IPR002885 Pentatricopeptide repeat
210	Solyc06g007310.2.1	1330322	1337690	-	Deoxyribonuclease tatD IPR012278 Deoxyribonuclease, TatD Mg-dependent
211	Solyc06g007320.2.1	1338607	1348621	-	Ubiquitin-activating enzyme E1 IPR018075 Ubiquitin-activating enzyme, E1
212	Solyc06g007330.2.1	1353672	1356856	-	Gamma-interferon-inducible lysosomal thiol reductase IPR004911 Gamma interferon inducible lysosomal thiol reductase GILT
213	Solyc06g007340.2.1	1357680	1363111	-	Gamma-interferon-inducible lysosomal thiol reductase IPR004911 Gamma interferon inducible lysosomal thiol reductase GILT
214	Solyc06g007440.2.1	1453365	1455690	-	CBL-interacting protein kinase 16 IPR002290 Serine_threonine protein kinase
215	Solyc06g007450.1.1	1459863	1460073	-	Unknown Protein
216	Solyc06g007460.2.1	1469639	1472957	-	Pollen allergen
217	Solyc06g007470.2.1	1479427	1482088	-	40S ribosomal protein S26 IPR000892 Ribosomal protein S26e
218	Solyc06g007480.2.1	1485693	1489824	+	INO80 complex subunit IPR013272 YL1 nuclear, C-terminal
219	Solyc06g007490.1.1	1490814	1493395	-	GDSL esterase_lipase At5g45670 IPR001087 Lipase, GDSL
220	Solyc06g007500.1.1	1495779	1498739	-	Ubiquitin-conjugating enzyme E2 11 IPR015580 RUB1 conjugating enzyme Ubc12
221	Solyc06g007510.2.1	1501286	1506397	-	Ubiquitin-conjugating enzyme E2 8 IPR000608 Ubiquitin-conjugating enzyme, E2
222	Solyc06g007520.2.1	1513302	1514864	+	Ribosomal protein L10 IPR001197 Ribosomal protein L10e
223	Solyc06g007530.2.1	1515845	1518702	-	B3 domain-containing protein Os05g0481400 IPR003340 Transcriptional factor B3
224	Solyc06g007540.2.1	1520884	1525347	-	Cytochrome b-c1 complex subunit 8 IPR020101 Cytochrome b-c1 complex, subunit 8
225	Solyc06g007800.2.1	1739565	1743762	+	Mitochondrial import inner membrane translocase subunit Tim17_Tim22_Tim23 family protein IPR003397 Mitochondrial inner membrane translocase complex, subunit Tim17_22
226	Solyc06g007810.1.1	1745327	1746133	-	Pentatricopeptide repeat-containing protein IPR002885 Pentatricopeptide repeat
227	Solyc06g007820.1.1	1746190	1746993	-	Pentatricopeptide repeat-containing protein IPR002885 Pentatricopeptide repeat
228	Solyc06g007830.1.1	1748101	1748445	-	Auxin signaling F-box 1 (Fragment)
229	Solyc06g007840.2.1	1748334	1749700	-	Auxin signaling F-box 2 (Fragment)
230	Solyc06g007850.2.1	1750049	1752394	-	Pentatricopeptide repeat-containing protein IPR002885 Pentatricopeptide repeat
231	Solyc06g007860.1.1	1757744	1758229	+	S-norcoclaurine synthase 2 IPR000916 Bet v I allergen
232	Solyc06g007870.2.1	1760043	1761388	-	Unknown Protein
233	Solyc06g007880.1.1	1779132	1779692	-	Zinc finger family protein IPR001841 Zinc finger, RING-type
234	Solyc06g007890.2.1	1784223	1785855	+	Gibberellin regulated protein IPR003854 Gibberellin regulated protein
235	Solyc06g007900.1.1	1791596	1791751	-	Unknown Protein
236	Solyc06g007910.2.1	1795940	1797216	+	Gibberellin regulated protein IPR003854 Gibberellin regulated protein
237	Solyc06g007920.1.1	1799096	1799700	+	Gibberellin-regulated family protein IPR003854 Gibberellin regulated protein
238	Solyc06g007930.2.1	1803614	1806403	+	Cytochrome b5 IPR001199 Cytochrome b5
239	Solyc06g007940.1.1	1808475	1809248	-	BZIP domain class transcription factor IPR011333 BTB_POZ fold
240	Solyc06g007950.2.1	1809698	1810411	-	BTB_POZ domain-containing protein At5g48800
241	Solyc06g007960.2.1	1816553	1820314	+	O-methyltransferase IPR016461 O-methyltransferase, COMT, eukaryota
242	Solyc06g007970.2.1	1822287	1825304	-	Male sterility 5 family protein (Fragment) IPR011990 Tetratricopeptide-like helical
243	Solyc06g007980.2.1	1835086	1845250	+	Sterol 3-beta-glucosyltransferase IPR004276 Glycosyl transferase, family 28
244	Solyc06g007990.2.1	1846027	1849951	-	Unknown Protein
245	Solyc06g008000.1.1	1853149	1853622	+	Unknown Protein
246	Solyc06g008010.2.1	1855143	1860015	-	Mediator of RNA polymerase II transcription subunit 18
247	Solyc06g008020.2.1	1860555	1864743	+	Zinc finger family protein IPR007529 Zinc finger, HIT-type
248	Solyc06g008030.2.1	1865425	1869982	-	BHLH transcription factor IPR011598 Helix-loop-helix DNA-binding
249	Solyc06g008040.2.1	1887416	1904125	-	CLIP-associating protein 1-like IPR011989 Armadillo-like helical
250	Solyc06g008050.2.1	1915865	1918482	-	Monooxygenase IPR000103 Pyridine nucleotide-disulphide oxidoreductase, class-II
251	Solyc06g008060.1.1	1942279	1942560	-	Unknown Protein
252	Solyc06g008070.2.1	1952685	1953805	-	Unknown Protein
253	Solyc06g008080.1.1	1955416	1957081	-	Cullin 1B IPR016159 Cullin repeat-like
254	Solyc06g008090.2.1	1959559	1982019	-	Myosin XI-2 IPR001609 Myosin head, motor region
255	Solyc06g008100.2.1	1986727	1987725	-	Enzyme of the cupin superfamily IPR008579 Protein of unknown function DUF861, cupin-3
256	Solyc06g008110.2.1	1993664	1998920	-	WD repeat-containing protein IPR017986 WD40 repeat, region
257	Solyc06g008120.1.1	1999546	1999869	+	Mitochondrial import receptor subunit TOM22 IPR017411 Mitochondrial import receptor, TOM9-2 subunit, plant
258	Solyc06g008130.2.1	2012191	2014935	+	SET domain protein SUVR2 IPR018848 WIYLD domain
259	Solyc06g008140.1.1	2015643	2015867	-	50S ribosomal protein L16 IPR000114 Ribosomal protein L16
260	Solyc06g008150.2.1	2038452	2041976	+	Ulp1 peptidase-like IPR015410 Region of unknown function DUF1985
261	Solyc06g008160.2.1	2042760	2050854	-	Chloroplast FLU-like protein (Fragment) IPR011990 Tetratricopeptide-like helical
262	Solyc06g008170.2.1	2052601	2055059	+	50S ribosomal protein L14 IPR000218 Ribosomal protein L14b_L23e
263	Solyc06g008180.1.1	2056046	2056222	-	Unknown Protein
264	Solyc06g008190.1.1	2072457	2073992	+	Pentatricopeptide repeat-containing protein IPR002885 Pentatricopeptide repeat
265	Solyc06g008200.2.1	2083305	2088344	+	MYB-CC type transfactor IPR006447 Myb-like DNA-binding region, SHAQKYF class
266	Solyc06g008210.2.1	2089179	2096386	-	Breast cancer type 1 susceptibility protein homolog (Fragment) IPR001357 BRCT
267	Solyc06g008220.2.1	2097959	2101060	+	DAG protein
268	Solyc06g008230.2.1	2101453	2108159	-	Calmodulin-binding protein IPR011990 Tetratricopeptide-like helical
269	Solyc06g008240.2.1	2116193	2118881	-	Rop-interactive crib motif-containing protein 3 IPR000095 PAK-box_P21-Rho-binding
270	Solyc06g008250.2.1	2120441	2130757	-	TBC1 domain family member 17 IPR000195 RabGAP_TBC
271	Solyc06g008260.2.1	2134911	2138172	+	60 ribosomal protein L14 IPR002784 Ribosomal protein L14
272	Solyc06g008270.2.1	2139308	2142190	-	LRR receptor-like serine_threonine-protein kinase, RLP
273	Solyc06g008280.2.1	2147414	2150415	+	Charged multivesicular body protein 2b IPR005024 Snf7
274	Solyc06g008290.2.1	2158310	2160810	+	Charged multivesicular body protein 2b IPR005024 Snf7
275	Solyc06g008300.2.1	2161344	2164746	-	LRR receptor-like serine_threonine-protein kinase, RLP
276	Solyc06g008310.2.1	2172458	2193332	+	Elongator complex protein 2 IPR020472 G-protein beta WD-40 repeat, region
277	Solyc06g008320.2.1	2193612	2201004	-	Serine_threonine kinase IPR002290 Serine_threonine protein kinase
278	Solyc06g008330.1.1	2204254	2211375	-	Serine_threonine-protein kinase 38 IPR002290 Serine_threonine protein kinase
279	Solyc06g008340.2.1	2216005	2219508	-	Adaptin ear-binding coat-associated protein 2 IPR012466 Adaptin ear-binding coat-associated protein 1 NECAP-1
280	Solyc06g008350.2.1	2221135	2228530	+	Serine_threonine-protein kinase 19 IPR018865 Serine-threonine protein kinase 19
281	Solyc06g008360.2.1	2253973	2260316	+	NAC domain protein IPR003441 protein
282	Solyc06g008370.2.1	2304910	2307902	-	Unknown Protein
283	Solyc06g008380.1.1	2318596	2320688	-	Cc-nbs-lrr, resistance protein
284	Solyc06g008390.2.1	2321247	2321875	-	NBS-LRR resistance protein-like protein
285	Solyc06g008400.1.1	2327468	2331298	-	Cc-nbs-lrr, resistance protein
286	Solyc06g008460.1.1	2369458	2371919	+	Auxin signaling F-box 2 (Fragment)
287	Solyc06g008470.1.1	2372010	2372183	+	Auxin signaling F-box 1 (Fragment)
288	Solyc06g008480.1.1	2374198	2377556	-	Cc-nbs-lrr, resistance protein
289	Solyc06g008490.2.1	2382957	2390838	+	Lysine-specific demethylase 5B IPR013129 Transcription factor jumonji
290	Solyc06g008500.2.1	2391924	2399431	-	Ankyrin repeat-containing protein IPR002110 Ankyrin
291	Solyc06g008510.2.1	2402505	2405642	+	CDT1a protein IPR014939 DNA replication factor CDT1-like
292	Solyc06g008520.2.1	2406671	2410266	+	BET1 IPR000727 Target SNARE coiled-coil region
293	Solyc06g008530.1.1	2412529	2429116	-	Myosin XI IPR001609 Myosin head, motor region
294	Solyc06g008540.1.1	2442684	2442992	+	Unknown Protein
295	Solyc06g008550.1.1	2446487	2446831	+	Unknown Protein
296	Solyc06g008560.1.1	2457956	2463621	+	Os03g0859900 protein (Fragment) IPR006869 Protein of unknown function DUF547
297	Solyc06g008570.1.1	2465155	2467185	+	Unknown Protein
298	Solyc06g008580.2.1	2489747	2491131	-	Auxin responsive protein IPR003311 AUX_IAA protein
299	Solyc06g008590.2.1	2498340	2501460	+	Auxin responsive protein IPR003311 AUX_IAA protein
300	Solyc06g008600.2.1	2502832	2509577	+	Polycomb group ring finger 1 IPR018957 Zinc finger, C3HC4 RING-type
301	Solyc06g008610.2.1	2512503	2514892	+	WRKY transcription factor 25 IPR003657 DNA-binding WRKY
302	Solyc06g008620.1.1	2517512	2519494	-	Protein tolB IPR011042 Six-bladed beta-propeller, TolB-like
303	Solyc06g008630.2.1	2523835	2524282	-	Cysteine-rich protein IPR015333 Pollen allergen ole e 6
304	Solyc06g008640.2.1	2525896	2527232	-	Pollen allergen Ole e 6 IPR015333 Pollen allergen ole e 6
305	Solyc06g008650.2.1	2538707	2539340	-	Pollen allergen Ole e 6 IPR015333 Pollen allergen ole e 6
306	Solyc06g008660.2.1	2549743	2550484	-	Unknown Protein
307	Solyc06g008670.2.1	2584740	2585963	-	Unknown Protein
308	Solyc06g008680.2.1	2600032	2601098	-	Unknown Protein
309	Solyc06g008690.1.1	2606567	2607604	+	Kelch-like protein 14 IPR015915 Kelch-type beta propeller
310	Solyc06g008700.2.1	2608706	2614222	+	tRNA (Guanine-N7-)-methyltransferase subunit Trm82 IPR017986 WD40 repeat, region
311	Solyc06g008710.1.1	2615845	2621332	+	Cullin 1B IPR001373 Cullin, N-terminal
312	Solyc07g015920.1.1	5724407	5725234	-	Expressed protein (Fragment) IPR006514 Protein of unknown function DUF579, plant
313	Solyc07g015930.1.1	5779289	5780103	+	Methyl binding domain protein IPR001739 Methyl-CpG DNA binding
314	Solyc07g015940.2.1	5838544	5841010	+	Unknown Protein
315	Solyc07g015950.1.1	5973246	5973555	-	Unknown Protein
316	Solyc09g013130.2.1	5535592	5544894	+	Defective in exine formation IPR013517 FG-GAP
317	Solyc09g013140.1.1	5546859	5547182	-	Membrane protein-like protein IPR018722 Protein of unknown function DUF2253, membrane
318	Solyc09g013150.2.1	5552677	5558428	-	Vesicular glutamate transporter 3 IPR016196 Major facilitator superfamily, general substrate transporter
319	Solyc09g013160.2.1	5571336	5579186	+	WD repeat protein 62 IPR017986 WD40 repeat, region
320	Solyc09g014160.1.1	5596207	5598186	+	UPF0503 protein At3g09070, chloroplastic IPR008004 Protein of unknown function DUF740
321	Solyc09g014170.2.1	5643932	5650838	-	ARID_BRIGHT DNA-binding domain-containing protein_ELM2 domain-containing protein_Myb-like DNA-binding domain-containing protein IPR000949 ELM2
322	Solyc09g014230.1.1	5719532	5722365	-	Peptide transporter IPR000109 TGF-beta receptor, type I_II extracellular region
323	Solyc09g014240.2.1	5730476	5734045	+	Laccase 1a IPR017761 Laccase
324	Solyc09g014250.2.1	5739857	5741930	+	Myb family transcription factor (Fragment) IPR006447 Myb-like DNA-binding region, SHAQKYF class
325	Solyc09g014260.1.1	5750960	5751157	-	Pentatricopeptide repeat-containing protein IPR002885 Pentatricopeptide repeat
326	Solyc09g014270.1.1	5751241	5751453	-	Pentatricopeptide repeat-containing protein At4g39530
327	Solyc09g014280.1.1	5772957	5774339	+	Hydroxycinnamoyl transferase IPR003480 Transferase
328	Solyc09g014290.1.1	5777089	5777262	+	Ulp1 protease family C-terminal catalytic domain containing protein
329	Solyc09g014300.2.1	5790323	5796370	-	Glycosyl transferase group 1 family protein IPR001296 Glycosyl transferase, group 1
330	Solyc09g014310.2.1	5821687	5823749	+	Desiccation-related protein PCC13-62
331	Solyc09g014320.2.1	5836883	5845280	-	Ribosomal RNA large subunit methyltransferase J family protein IPR015507 Ribosomal RNA methyltransferase J
332	Solyc09g014330.1.1	5861214	5861801	+	Mutator-like transposase IPR006564 Zinc finger, PMZ-type
333	Solyc09g014340.1.1	5864228	5869747	-	Ulp1 protease family C-terminal catalytic domain containing protein
334	Solyc09g014350.2.1	5900240	5903588	-	Glycerol-3-phosphate acyltransferase 6 IPR002123 Phospholipid_glycerol acyltransferase
335	Solyc09g014360.1.1	5946084	5946475	-	Unknown Protein
336	Solyc10g007310.1.1	1717852	1718493	+	Light-dependent short hypocotyls 1 IPR006936 Protein of unknown function DUF640
337	Solyc10g007320.2.1	1723048	1727585	-	Uroporphyrinogen decarboxylase IPR006361 Uroporphyrinogen decarboxylase HemE
338	Solyc10g007330.1.1	1729750	1731516	-	Peptide-N4-(N-acetyl-beta-glucosaminyl)asparagine amidase A
339	Solyc10g007340.2.1	1732868	1739713	+	Unknown Protein
340	Solyc10g007350.2.1	1740404	1747481	+	Multiprotein bridging factor 1 IPR013729 Multiprotein bridging factor 1, N-terminal
341	Solyc10g007360.2.1	1745159	1749319	-	Multidrug resistance protein mdtK IPR002528 Multi antimicrobial extrusion protein MatE
342	Solyc10g007370.1.1	1751970	1754692	-	Multidrug resistance protein mdtK IPR002528 Multi antimicrobial extrusion protein MatE
343	Solyc10g007380.1.1	1757509	1759928	-	Multidrug resistance protein mdtK IPR002528 Multi antimicrobial extrusion protein MatE
344	Solyc10g007390.2.1	1761545	1765548	-	Protein transport protein SEC61 alpha subunit IPR002208 SecY protein
345	Solyc10g007400.2.1	1766561	1772224	-	DNA polymerase subunit delta-3 IPR019038 DNA polymerase subunit Cdc27
346	Solyc10g007410.2.1	1772964	1779740	-	Gamma-glutamyl hydrolase 2 IPR015527 Peptidase C26, gamma-glutamyl hydrolase
347	Solyc10g007420.2.1	1785948	1788700	-	Tetratricopeptide repeat protein 2-like IPR015609 Molecular chaperone, heat shock protein, Hsp40, DnaJ
348	Solyc10g007430.1.1	1796166	1797723	-	DnaJ homolog subfamily C member 7 IPR015609 Molecular chaperone, heat shock protein, Hsp40, DnaJ
349	Solyc10g007440.2.1	1803609	1807729	+	Zinc finger (Ran-binding) family protein
350	Solyc10g007450.1.1	1809659	1812801	+	Os06g0207500 protein (Fragment) IPR004253 Protein of unknown function DUF231, plant
351	Solyc10g007460.2.1	1813744	1816473	+	Zinc finger (Ran-binding) family protein
352	Solyc10g007470.2.1	1820475	1822987	+	HAT family dimerisation domain containing protein expressed IPR008906 HAT dimerisation
353	Solyc10g007480.2.1	1823864	1827007	-	Dtdp-glucose 4 6-dehydratase-binding domain
354	Solyc10g007490.1.1	1828352	1829774	-	Unknown Protein
355	Solyc10g007500.2.1	1832683	1838376	-	Mitogen activated protein kinase 20-1 IPR002290 Serine_threonine protein kinase
356	Solyc10g007510.1.1	1843471	1845356	+	Glucan endo-1 3-beta-glucosidase 4 IPR012946 X8
357	Solyc10g007520.1.1	1846321	1847484	+	Pentatricopeptide repeat-containing protein IPR002885 Pentatricopeptide repeat
358	Solyc10g007530.1.1	1851352	1852833	+	Genomic DNA chromosome 3 P1 clone MLD14
359	Solyc10g007540.1.1	1854156	1854482	-	Unknown Protein
360	Solyc10g007550.2.1	1854624	1864124	-	ATP-dependent RNA helicase IPR011545 DNA_RNA helicase, DEAD_DEAH box type, N-terminal
361	Solyc10g007560.1.1	1873086	1873358	+	Gibberellin 2-oxidase 3
362	Solyc10g007570.2.1	1874161	1875884	+	Gibberellin 2-oxidase 3 IPR005123 Oxoglutarate and iron-dependent oxygenase
363	Solyc10g007580.1.1	1880180	1880425	-	Tobacco rattle virus-induced protein variant 2 IPR008889 VQ
364	Solyc10g007590.2.1	1886605	1894821	-	Polyadenylate-binding protein IPR012677 Nucleotide-binding, alpha-beta plait
365	Solyc10g007600.2.1	1896939	1901455	-	L-lactate dehydrogenase IPR012133 Alpha-hydroxy acid dehydrogenase, FMN-dependent
366	Solyc10g007610.2.1	1911958	1918842	+	Organic anion transporter IPR004853 Protein of unknown function DUF250
367	Solyc10g007620.1.1	1919334	1920575	-	Glutathione S-transferase IPR004046 Glutathione S-transferase, C-terminal
368	Solyc10g007630.1.1	1921861	1923321	+	DNAJ heat shock N-terminal domain-containing protein (Fragment) IPR015609 Molecular chaperone, heat shock protein, Hsp40, DnaJ
369	Solyc10g007640.2.1	1923371	1924974	-	Glutathione S-transferase-like protein IPR004046 Glutathione S-transferase, C-terminal
370	Solyc10g007650.2.1	1937373	1939664	+	DNA-directed RNA polymerases I II and III subunit RPABC4 IPR006591 RNA polymerase Rbp10
371	Solyc10g007660.2.1	1939692	1941582	-	UPF0497 membrane protein 11 IPR006459 Uncharacterised protein family UPF0497, trans-membrane plant subgroup
372	Solyc10g007670.2.1	1944125	1945603	+	Unknown Protein IPR001075 NIF system FeS cluster assembly, NifU, C-terminal
373	Solyc10g007680.2.1	1945573	1948986	-	Regulator of chromosome condensation RCC1 IPR009091 Regulator of chromosome condensation_beta-lactamase-inhibitor protein II
374	Solyc10g007690.2.1	1950571	1952635	+	Chlorophyll a-b binding protein 8, chloroplastic IPR001344 Chlorophyll A-B binding protein
375	Solyc10g007700.2.1	1953681	1958548	-	Ras-related protein Rab-2-A IPR003579 Ras small GTPase, Rab type
376	Solyc10g007710.2.1	1960324	1964209	+	Lipase (Class 3)-like protein
377	Solyc10g007720.2.1	1967084	1974413	-	Conserved oligomeric Golgi complex subunit 5 IPR019465 Conserved oligomeric Golgi complex, subunit 5
378	Solyc10g007730.2.1	1977115	1980047	+	Unknown Protein
379	Solyc10g007740.2.1	1981130	1985036	-	Mg2+ transporter protein CorA family protein
380	Solyc10g007750.1.1	1990697	1991530	+	Unknown Protein IPR007541 Plant Basic Secretory Protein
381	Solyc10g007760.2.1	1994533	1999282	+	Ribose-phosphate pyrophosphokinase 4 IPR005946 Phosphoribosyl pyrophosphokinase
382	Solyc10g007770.2.1	1999586	2005684	-	Polyadenylate-binding protein 1-like IPR007201 RNA recognition motif 2
383	Solyc11g006050.1.1	854682	855281	-	Ethylene-responsive transcription factor 2 IPR001471 Pathogenesis-related transcriptional factor and ERF, DNA-binding
384	Solyc11g006060.1.1	860023	861378	+	Homology to unknown gene
385	Solyc11g006070.1.1	861867	862328	-	Peptidyl-prolyl cis-trans isomerase IPR002130 Peptidyl-prolyl cis-trans isomerase, cyclophilin-type
386	Solyc11g006080.1.1	864350	870452	-	Unknown Protein
387	Solyc11g006090.1.1	876985	880355	+	AT-hook DNA-binding protein (Fragment) IPR014476 Predicted AT-hook DNA-binding
388	Solyc11g006100.1.1	887242	888751	+	UDP-glucosyltransferase IPR002213 UDP-glucuronosyl_UDP-glucosyltransferase
389	Solyc11g006110.1.1	890883	891430	+	UDP-glucosyltransferase family 1 protein IPR002213 UDP-glucuronosyl_UDP-glucosyltransferase
390	Solyc11g006120.1.1	891597	891812	+	UDP-glucoronosyl_UDP-glucosyl transferase family protein
391	Solyc11g006130.1.1	892429	897356	-	Methyltransferase-like protein 6 IPR017280 Methyltransferase, METTL2, predicted
392	Solyc11g006140.1.1	905560	907542	-	DNAJ heat shock N-terminal domain-containing protein (Fragment) IPR015609 Molecular chaperone, heat shock protein, Hsp40, DnaJ
393	Solyc11g006150.1.1	908506	909937	-	Ethylene receptor
394	Solyc11g006160.1.1	915958	916772	-	Ethylene receptor
395	Solyc11g006170.1.1	918328	920277	-	DnaJ (Fragment) IPR015609 Molecular chaperone, heat shock protein, Hsp40, DnaJ
396	Solyc11g006180.1.1	924556	929718	-	Ethylene receptor IPR001789 Signal transduction response regulator, receiver region IPR014525 Signal transduction histidine kinase, hybrid-type, ethylene sensor IPR005467 Signal transduction histidine kinase, core
397	Solyc11g006190.1.1	934195	941588	-	AT-hook motif nuclear localized protein 14 IPR005175 Protein of unknown function DUF296
398	Solyc11g006200.1.1	943924	954285	+	Homeobox transcription factor Hox7-like protein IPR018500 DDT subgroup
399	Solyc11g006210.1.1	958512	959086	+	Unknown Protein
400	Solyc11g006220.1.1	959156	972148	-	Myosin XI IPR001609 Myosin head, motor region
401	Solyc11g006230.1.1	981174	984561	-	Calcium-responsive transactivator IPR007726 SSXT
402	Solyc11g006240.1.1	992150	992518	-	Unknown Protein
403	Solyc11g006250.1.1	1004368	1006899	+	GDSL esterase_lipase At5g33370 IPR001087 Lipase, GDSL
404	Solyc11g006260.1.1	1008356	1008972	+	Defensin IPR008177 Gamma Purothionin
405	Solyc11g006270.1.1	1009775	1012021	-	3-oxo-5-alpha-steroid 4-dehydrogenase family protein IPR001104 3-oxo-5-alpha-steroid 4-dehydrogenase, C-terminal
406	Solyc11g006280.1.1	1020296	1020508	-	Unknown Protein
407	Solyc11g006290.1.1	1022215	1023710	-	3-oxo-5-alpha-steroid 4-dehydrogenase family protein IPR001104 3-oxo-5-alpha-steroid 4-dehydrogenase, C-terminal
408	Solyc11g006300.1.1	1024921	1026890	-	3-oxo-5-alpha-steroid 4-dehydrogenase family protein IPR001104 3-oxo-5-alpha-steroid 4-dehydrogenase, C-terminal
409	Solyc11g006310.1.1	1027550	1030800	-	GEX1 (Fragment)
410	Solyc11g006320.1.1	1032998	1053714	-	Ubiquitin carboxyl-terminal hydrolase family protein expressed IPR001394 Peptidase C19, ubiquitin carboxyl-terminal hydrolase 2
411	Solyc11g006330.1.1	1060029	1060720	+	LRR receptor-like serine_threonine-protein kinase, RLP
412	Solyc11g006340.1.1	1061760	1067189	+	Phosphoribosylaminoimidazole carboxylase ATPase subunit IPR016301 Phosphoribosylaminoimidazole carboxylase
413	Solyc11g006350.1.1	1068921	1070054	-	Aspartate carbamoyltransferase IPR002082 Aspartate carbamoyltransferase, eukaryotic
414	Solyc11g006360.1.1	1074434	1074772	-	Genomic DNA chromosome 3 P1 clone MZE19
415	Solyc11g006370.1.1	1080169	1085490	+	Calcium-dependent protein kinase 3 IPR002290 Serine_threonine protein kinase
416	Solyc11g006380.1.1	1086710	1089228	+	Pentatricopeptide repeat-containing protein IPR002885 Pentatricopeptide repeat
417	Solyc11g006390.1.1	1091517	1101108	+	Unknown Protein
418	Solyc11g006400.1.1	1102223	1106554	+	Mitochondrial glycoprotein IPR003428 Mitochondrial glycoprotein
419	Solyc11g006410.1.1	1122705	1126488	+	Genomic DNA chromosome 5 P1 clone MUK11
420	Solyc11g006420.1.1	1128079	1134287	-	5_apos-nucleotidase cytosolic III IPR006434 HAD-superfamily hydrolase, subfamily IE
421	Solyc11g006430.1.1	1136221	1137306	-	Glutaredoxin family protein IPR012335 Thioredoxin fold
422	Solyc11g006440.1.1	1139421	1140172	+	Blue copper protein IPR008972 Cupredoxin
423	Solyc11g006450.1.1	1140775	1141442	-	Ring finger protein IPR018957 Zinc finger, C3HC4 RING-type
424	Solyc11g006460.1.1	1149792	1152899	-	DNAJ chaperone IPR003095 Heat shock protein DnaJ
425	Solyc11g006470.1.1	1157226	1159480	+	AT5G22070 protein (Fragment) IPR004949 Protein of unknown function DUF266, plant
426	Solyc11g006480.1.1	1162132	1163261	-	3_apos-5_apos exonuclease IPR002562 3-5 exonuclease
427	Solyc11g006490.1.1	1168446	1172236	+	BZIP transcription factor family protein
428	Solyc11g006500.1.1	1172855	1175999	-	Charged multivesicular body protein 5 IPR005024 Snf7
429	Solyc11g006510.1.1	1177337	1180831	-	Genomic DNA chromosome 5 P1 clone MUK11
430	Solyc11g006520.1.1	1181636	1184459	-	Cc-nbs-lrr, resistance protein
431	Solyc11g006530.1.1	1186571	1189847	-	Cc-nbs-lrr, resistance protein
432	Solyc11g006540.1.1	1191915	1194459	-	FAD-dependent pyridine nucleotide-disulphide oxidoreductase IPR001327 Pyridine nucleotide-disulphide oxidoreductase, NAD-binding region
433	Solyc11g006550.1.1	1196006	1201138	-	Uricase IPR002042 Uricase
434	Solyc11g006560.1.1	1204280	1205734	+	Glycosyl transferase group 1 IPR001296 Glycosyl transferase, group 1
435	Solyc11g006570.1.1	1207543	1209165	-	Inositol oxygenase IPR007828 Protein of unknown function DUF706
436	Solyc11g006580.1.1	1210739	1214519	-	RNA pyrophosphohydrolase IPR000086 NUDIX hydrolase domain
437	Solyc11g006590.1.1	1217070	1219401	+	Cytochrome P450
438	Solyc11g006620.1.1	1223086	1234198	+	Exocyst complex protein exo70 IPR004140 Exo70 exocyst complex subunit
439	Solyc11g006630.1.1	1237304	1240179	+	Cc-nbs-lrr, resistance protein
440	Solyc11g006640.1.1	1242256	1245275	+	Cc-nbs-lrr, resistance protein
441	Solyc11g006650.1.1	1258943	1261938	-	Heat shock protein 101 IPR004176 Clp, N-terminal
442	Solyc11g006660.1.1	1269001	1270314	+	Eukaryotic peptide chain release factor subunit 1-3-like IPR004403 Peptide chain release factor eRF_aRF subunit 1
443	Solyc11g006670.1.1	1276863	1277597	-	Plant-specific domain TIGR01568 family protein IPR006458 Protein of unknown function DUF623, plant
444	Solyc11g006680.1.1	1285136	1294394	-	Pentatricopeptide repeat-containing protein IPR000504 RNA recognition motif, RNP-1
445	Solyc11g006690.1.1	1295503	1295937	-	40S ribosomal protein S17-like protein IPR001210 Ribosomal protein S17e
446	Solyc11g006700.1.1	1299179	1301047	-	Pentatricopeptide repeat-containing protein IPR002885 Pentatricopeptide repeat
447	Solyc11g006710.1.1	1308228	1311947	-	Cationic amino acid transporter IPR015606 Cationic amino acid transporter
448	Solyc11g006720.1.1	1335552	1337261	+	MYB transcription factor IPR006447 Myb-like DNA-binding region, SHAQKYF class
449	Solyc11g006730.1.1	1339644	1340270	-	Germin-like protein 1 IPR014710 RmlC-like jelly roll fold
450	Solyc11g006740.1.1	1346091	1347977	+	F-box protein PP2-B1
451	Solyc11g006750.1.1	1349139	1349703	-	Unknown Protein
452	Solyc11g006760.1.1	1352696	1356684	+	Multiple myeloma tumor-associated protein 2 homolog IPR019315 Kinase phosphorylation domain
453	Solyc11g006770.1.1	1357490	1360773	+	AMMECR1 family IPR002733 AMMECR1
454	Solyc11g006780.1.1	1363332	1367317	+	Vesicle-associated membrane protein 7B IPR001388 Synaptobrevin
455	Solyc11g006790.1.1	1374366	1374593	-	Unknown Protein
456	Solyc11g006800.1.1	1383072	1383519	-	Unknown Protein
457	Solyc11g006810.1.1	1388614	1389090	-	Unknown Protein
458	Solyc11g006820.1.1	1390382	1392866	-	Small nuclear ribonucleoprotein G IPR006649 Like-Sm ribonucleoprotein, eukaryotic and archaea-type, core
459	Solyc11g006830.1.1	1397978	1400112	+	Unknown Protein IPR012312 Haemerythrin_HHE cation-binding motif
460	Solyc11g006840.1.1	1401276	1403896	-	Unknown Protein
461	Solyc11g006850.1.1	1405396	1406565	-	TPD1
462	Solyc11g006860.1.1	1409759	1414468	+	Ribonuclease IPR004649 Ribonuclease H2, subunit A
463	Solyc11g006870.1.1	1414904	1415302	-	Novel protein similar to H.sapiens C1orf91 chromosome 1 open reading frame 91 (C1orf91) IPR018908 Uncharacterised protein family UPF0546
464	Solyc11g006880.1.1	1417654	1420489	-	Genomic DNA chromosome 5 TAC clone K17N15 IPR009787 Protein of unknown function DUF1352
465	Solyc11g006890.1.1	1424910	1425782	-	Unknown Protein
466	Solyc11g006900.1.1	1427677	1428273	+	Calcium_calmodulin protein kinase
467	Solyc11g006910.1.1	1431026	1431403	-	Ferredoxin IPR010241 Ferredoxin (2Fe-2S), plant
468	Solyc11g006920.1.1	1435246	1438449	+	Iron-sulfur cluster insertion protein erpA IPR000361 FeS cluster biogenesis
469	Solyc11g006930.1.1	1441581	1445054	+	4_apos-phosphopantetheinyl transferase IPR008278 4-phosphopantetheinyl transferase
470	Solyc11g006940.1.1	1447046	1451129	+	Pentatricopeptide repeat-containing protein IPR006649 Like-Sm ribonucleoprotein, eukaryotic and archaea-type, core
471	Solyc11g006950.1.1	1452336	1452920	-	Defensin protein IPR008177 Gamma Purothionin
472	Solyc11g006960.1.1	1458731	1469368	-	Genomic DNA chromosome 5 P1 clone MWD9
473	Solyc11g006970.1.1	1477794	1483280	+	Unknown protein DS12 from 2D-PAGE of leaf, chloroplastic
474	Solyc11g006980.1.1	1485191	1485829	+	Germin-like protein 18 IPR014710 RmlC-like jelly roll fold
475	Solyc11g006990.1.1	1487075	1489640	-	Os06g0207500 protein (Fragment) IPR004253 Protein of unknown function DUF231, plant
476	Solyc11g007000.1.1	1492033	1495752	+	Heme A synthase IPR003780 Cytochrome oxidase assembly
477	Solyc11g007010.1.1	1497059	1505072	+	Proline-, glutamic acid- and leucine-rich protein 1 IPR016024 Armadillo-type fold
478	Solyc11g007020.1.1	1510020	1515652	+	Diphosphomevalonate decarboxylase-like protein IPR005935 Diphosphomevalonate decarboxylase
479	Solyc11g007030.1.1	1516044	1521058	-	Hydrolase alpha_beta fold family protein IPR000073 Alpha_beta hydrolase fold-1
480	Solyc11g007040.1.1	1521934	1525575	-	Hydrolase alpha_beta fold family protein IPR000073 Alpha_beta hydrolase fold-1
481	Solyc11g007050.1.1	1528822	1529124	-	Proteinase inhibitor 1 IPR000864 Proteinase inhibitor I13, potato inhibitor I
482	Solyc11g007060.1.1	1532029	1536153	-	Genomic DNA chromosome 5 TAC clone K16F13
483	Solyc11g007070.1.1	1541091	1544515	+	Mitochondrial substrate carrier family protein IPR001993 Mitochondrial substrate carrier
484	Solyc11g007080.1.1	1546571	1548739	-	YIPF5 IPR006977 Yip1 domain
485	Solyc11g007090.1.1	1557511	1565120	+	Aspartyl aminopeptidase IPR001948 Peptidase M18, aminopeptidase I
486	Solyc11g007100.1.1	1565412	1565645	-	Unknown Protein
487	Solyc11g007110.1.1	1568263	1573828	-	Single-stranded nucleic acid binding R3H protein (Fragment) IPR001374 Single-stranded nucleic acid binding R3H
488	Solyc11g007120.1.1	1576541	1580907	+	Fe_S biogenesis protein nfuA IPR017065 HIRA-interacting protein 5
489	Solyc11g007130.1.1	1583358	1588068	+	Major facilitator superfamily MFS_1 IPR016196 Major facilitator superfamily, general substrate transporter
490	Solyc11g007140.1.1	1589661	1593190	+	Tetracycline resistance protein IPR016196 Major facilitator superfamily, general substrate transporter
491	Solyc11g007150.1.1	1595310	1596557	-	Unknown Protein
492	Solyc11g007160.1.1	1598359	1601773	+	RNA binding protein IPR012677 Nucleotide-binding, alpha-beta plait
493	Solyc11g007170.1.1	1602611	1607254	-	Vacuolar sorting protein 4b IPR003959 ATPase, AAA-type, core
494	Solyc11g007180.1.1	1609862	1612824	+	GDSL esterase_lipase At5g03610 IPR001087 Lipase, GDSL
495	Solyc11g007190.1.1	1616508	1616720	-	Unknown Protein
496	Solyc11g007200.1.1	1621986	1623966	+	Copper chaperone IPR006121 Heavy metal transport_detoxification protein
497	Solyc11g007210.1.1	1628496	1629588	-	Peroxidase 1 IPR002016 Haem peroxidase, plant_fungal_bacterial
498	Solyc11g007220.1.1	1633156	1634249	-	Peroxidase 1 IPR002016 Haem peroxidase, plant_fungal_bacterial
499	Solyc11g007230.1.1	1635762	1639958	+	Pentatricopeptide repeat-containing protein IPR002885 Pentatricopeptide repeat
500	Solyc11g007240.1.1	1641273	1643363	-	Histidine phosphotransfer protein region
501	Solyc11g007250.1.1	1647832	1649734	-	Protein kinase like protein IPR002290 Serine_threonine protein kinase
502	Solyc11g007260.1.1	1651056	1651856	+	DNA-directed RNA polymerase subunit beta_apos_apos
503	Solyc11g007270.1.1	1652454	1656955	-	Neutral invertase IPR006937 Plant neutral invertase
504	Solyc11g007280.1.1	1662486	1669042	+	ATP-binding cassette transporter IPR013525 ABC-2 type transporter
505	Solyc11g007290.1.1	1670938	1678525	+	ATP-binding cassette transporter IPR013525 ABC-2 type transporter
506	Solyc11g007300.1.1	1680009	1686686	+	ABC transporter G family member 34 IPR013525 ABC-2 type transporter
507	Solyc11g007310.1.1	1687611	1693149	-	Genomic DNA chromosome 3 P1 clone MCB17
508	Solyc11g007320.1.1	1694547	1705386	+	Kelch domain-containing protein 1 IPR015915 Kelch-type beta propeller
509	Solyc11g007330.1.1	1706049	1707943	-	cDNA clone J033118E13 full insert sequence IPR007033 Protein of unknown function DUF662
510	Solyc11g007340.1.1	1716337	1718630	+	Agenet domain-containing protein IPR005491 ENT
511	Solyc11g007350.1.1	1721009	1722400	-	UDP-glucosyltransferase IPR002213 UDP-glucuronosyl_UDP-glucosyltransferase
512	Solyc11g007360.1.1	1725490	1726254	+	Unknown Protein IPR013187 F-box associated type 3
513	Solyc11g007370.1.1	1729484	1730818	+	UDP-glucosyltransferase IPR002213 UDP-glucuronosyl_UDP-glucosyltransferase
514	Solyc11g007380.1.1	1731636	1732979	-	UDP-glucosyltransferase IPR002213 UDP-glucuronosyl_UDP-glucosyltransferase
515	Solyc11g008160.1.1	2431797	2433685	+	Ulp1 protease family C-terminal catalytic domain containing protein IPR003653 Peptidase C48, SUMO_Sentrin_Ubl1
516	Solyc11g008180.1.1	2438503	2439662	-	Nodulin family protein IPR010658 Nodulin-like
517	Solyc11g008190.1.1	2439713	2439961	-	Nodulin family protein IPR010658 Nodulin-like
518	Solyc11g008200.1.1	2442694	2444508	-	Nodulin-like protein (Fragment) IPR010658 Nodulin-like
519	Solyc11g008210.1.1	2453785	2456546	-	Glycine-rich RNA-binding protein-like IPR015465 RNA recognition motif, glycine rich protein
520	Solyc11g008220.1.1	2456811	2458978	-	Unknown Protein
521	Solyc11g008230.1.1	2466407	2466883	+	SKP1-like 1 IPR016897 E3 ubiquitin ligase, SCF complex, Skp subunit
522	Solyc11g008240.1.1	2469137	2469613	+	SKP1-like protein IPR016897 E3 ubiquitin ligase, SCF complex, Skp subunit
523	Solyc11g008250.1.1	2479420	2484103	-	Single-stranded nucleic acid binding R3H domain protein IPR003959 ATPase, AAA-type, core
524	Solyc11g008260.1.1	2487182	2489778	+	Cysteine proteinase cathepsin F IPR013128 Peptidase C1A, papain
525	Solyc11g008270.1.1	2495548	2498063	+	Genomic DNA chromosome 3 P1 clone MSJ11
526	Solyc11g008280.1.1	2500465	2506098	+	Serine carboxypeptidase IPR001563 Peptidase S10, serine carboxypeptidase
527	Solyc11g008290.1.1	2511302	2512120	+	RNA binding protein IPR012677 Nucleotide-binding, alpha-beta plait
528	Solyc11g008300.1.1	2514322	2515470	-	F-box family protein IPR001810 Cyclin-like F-box
529	Solyc11g008310.1.1	2522011	2522808	+	Unknown Protein IPR019320 Protein of unknown function NEP
530	Solyc11g008320.1.1	2523911	2528684	-	Lysine-specific histone demethylase 1 IPR002937 Amine oxidase
531	Solyc11g008330.1.1	2530730	2532334	+	Zeta2-COP IPR011012 Longin-like
532	Solyc11g008340.1.1	2532878	2550743	+	Exocyst complex component 4 IPR007191 Sec8 exocyst complex component specific domain
533	Solyc11g008350.1.1	2551602	2567405	-	Kinesin-like protein IPR001752 Kinesin, motor region
534	Solyc11g008360.1.1	2570463	2575364	-	Pseudouridine synthase family protein IPR006145 Pseudouridine synthase, RsuA and RluB_C_D_E_F
535	Solyc11g008370.1.1	2579484	2581278	-	Mitochondrial glycerol-3-phosphate dehydrogenase
536	Solyc11g008380.1.1	2582420	2589330	-	Glycerol-3-phosphate dehydrogenase IPR000447 FAD-dependent glycerol-3-phosphate dehydrogenase
537	Solyc11g008390.1.1	2592403	2595079	-	U-box domain-containing protein 14 IPR011989 Armadillo-like helical
538	Solyc11g008400.1.1	2602593	2604034	+	SKP1-like protein IPR016897 E3 ubiquitin ligase, SCF complex, Skp subunit
539	Solyc11g008410.1.1	2604594	2604875	-	Unknown Protein
540	Solyc11g008420.1.1	2610835	2611404	-	SKP1-like protein IPR016897 E3 ubiquitin ligase, SCF complex, Skp subunit
541	Solyc11g008430.1.1	2614324	2620969	-	Ras-related protein Rab-5C IPR015599 Rab5-related
542	Solyc11g008440.1.1	2646308	2649734	+	Amino acid transporter IPR013057 Amino acid transporter, transmembrane
543	Solyc11g008450.1.1	2650642	2654582	+	Thioredoxin family protein IPR013766 Thioredoxin domain
544	Solyc11g008460.1.1	2656557	2660047	+	U4_U6.U5 tri-snRNP-associated protein 1 IPR005011 SART-1 protein
545	Solyc11g008470.1.1	2660109	2664044	+	U4_U6.U5 tri-snRNP-associated protein 1 IPR005011 SART-1 protein
546	Solyc11g008480.1.1	2664759	2666235	+	Photosystem II oxygen evolving complex protein PsbP IPR016123 Mog1_PsbP, alpha_beta_alpha sandwich
547	Solyc11g008490.1.1	2668081	2673243	+	Pumilio-like IPR011989 Armadillo-like helical
548	Solyc11g008500.1.1	2674667	2681148	+	Actin IPR004000 Actin_actin-like
549	Solyc11g008510.1.1	2684326	2686166	+	60S ribosomal protein L38 IPR002675 Ribosomal protein L38e
550	Solyc11g008520.1.1	2690602	2697409	+	Ribonuclease 3-like protein 3 IPR000999 Ribonuclease III
551	Solyc11g008530.1.1	2700331	2706663	+	Ribonuclease 3-like protein 3 IPR000999 Ribonuclease III
552	Solyc11g008540.1.1	2715282	2724508	+	Ribonuclease 3-like protein 3 IPR000999 Ribonuclease III
553	Solyc11g008550.1.1	2728127	2736389	+	Lecithin cholesterol acyltransferase family protein IPR003386 Lecithin:cholesterol acyltransferase
554	Solyc11g008560.1.1	2751173	2756165	+	AP2-like ethylene-responsive transcription factor At1g16060 IPR001471 Pathogenesis-related transcriptional factor and ERF, DNA-binding
555	Solyc11g008570.1.1	2758333	2763542	+	Calcineurin-related phosphoesterase-like IPR004843 Metallophosphoesterase
556	Solyc11g008580.1.1	2764823	2775320	-	Ariadne-like ubiquitin ligase IPR002867 Zinc finger, C6HC-type
557	Solyc11g008590.1.1	2778593	2785148	+	UDP-galactose transporter-like protein IPR007271 Nucleotide-sugar transporter
558	Solyc11g008600.1.1	2789140	2789544	-	Genomic DNA chromosome 5 P1 clone MUA2
559	Solyc11g008610.1.1	2796072	2804558	-	Nucleotide-sugar transporter UDP N-acetylglucosamine-like signal peptide 9 or more transmembrane domains (Fragment) IPR007271 Nucleotide-sugar transporter
560	Solyc11g008620.1.1	2807207	2813709	-	Phosphoglycolate phosphatase IPR006349 2-phosphoglycolate phosphatase, eukaryotic
561	Solyc11g008630.1.1	2820292	2822959	+	Hydroxycinnamoyl CoA shikimate_quinate hydroxycinnamoyltransferase-like protein (Fragment) IPR003480 Transferase
562	Solyc11g008640.1.1	2823863	2826262	-	Flowering locus T IPR008914 Phosphatidylethanolamine-binding protein PEBP
563	Solyc11g008650.1.1	2835958	2836179	-	Flowering locus T1 IPR008914 Phosphatidylethanolamine-binding protein PEBP
564	Solyc11g008660.1.1	2838392	2839429	-	Flowering locus T IPR008914 Phosphatidylethanolamine-binding protein PEBP
565	Solyc11g008670.1.1	2849753	2857214	+	At1g65470_F5I14_33 (Fragment)
566	Solyc11g008680.1.1	2859715	2863853	+	Acyl- IPR005067 Fatty acid desaturase, type 2
567	Solyc11g008690.1.1	2874856	2875551	-	TO23-3 (Fragment)
568	Solyc11g008700.1.1	2876416	2885934	-	Splicing factor U2AF-associated protein IPR012677 Nucleotide-binding, alpha-beta plait
569	Solyc11g008710.1.1	2887741	2892339	+	30S ribosomal protein S5 IPR000851 Ribosomal protein S5
570	Solyc11g008720.1.1	2894342	2901035	+	Beta-glucosidase G4 IPR001360 Glycoside hydrolase, family 1
571	Solyc11g008730.1.1	2905950	2911647	+	U11_U12 small nuclear ribonucleoprotein protein IPR019955 Ubiquitin supergroup
572	Solyc11g008740.1.1	2912620	2925432	-	Double-strand-break repair protein rad21 IPR006910 Rad21_Rec8 like protein, N-terminal
573	Solyc11g008750.1.1	2931453	2932136	+	Unknown Protein
574	Solyc11g008760.1.1	2934597	2937056	-	Pentatricopeptide repeat-containing protein IPR002885 Pentatricopeptide repeat
575	Solyc11g008770.1.1	2938533	2950401	-	LETM1 and EF-hand domain-containing protein 1, mitochondrial IPR011685 LETM1-like
576	Solyc11g008780.1.1	2962862	2970192	+	Acetolactate synthase small subunit IPR004789 Acetolactate synthase, small subunit
577	Solyc11g008790.1.1	2971603	2976450	+	ARV1 IPR007290 Arv1-like protein
578	Solyc11g008800.1.1	2978131	2987532	-	Inositol 1 4 5-trisphosphate 5-phosphatase-like protein IPR000300 Inositol polyphosphate related phosphatase
579	Solyc11g008810.1.1	2996357	3002941	+	Beta-hexosaminidase b IPR001540 Glycoside hydrolase, family 20
580	Solyc11g008820.1.1	3003590	3009749	-	Endoglucanase IPR001701 Glycoside hydrolase, family 9
581	Solyc11g008830.1.1	3019777	3021109	+	LOB domain protein IPR004883 Lateral organ boundaries, LOB
582	Solyc11g008840.1.1	3029621	3032194	-	En_Spm-like transposon protein
583	Solyc11g008850.1.1	3033380	3040040	+	Serine protease IPR015724 Serine endopeptidase DegP2
584	Solyc11g008860.1.1	3041039	3043027	+	Laccase-2 IPR001117 Multicopper oxidase, type 1
585	Solyc11g008870.1.1	3044787	3049095	-	Methylenetetrahydrofolate reductase IPR004621 Eukaryotic-type methylenetetrahydrofolate reductase
586	Solyc11g008880.1.1	3054418	3056230	-	Wiscott-Aldrich syndrome C-terminal IPR000095 PAK-box_P21-Rho-binding
587	Solyc11g008890.1.1	3059196	3063574	-	Predicted membrane protein (Fragment) IPR001727 Uncharacterised protein family UPF0016
588	Solyc11g008900.1.1	3068520	3076321	+	Zinc finger CCCH domain-containing protein 66 IPR000571 Zinc finger, CCCH-type
589	Solyc11g008910.1.1	3082215	3083106	+	Cysteine-rich peptide
590	Solyc11g008920.1.1	3087265	3087504	-	Unknown Protein
591	Solyc11g008930.1.1	3089425	3092367	-	Lysine ketoglutarate reductase trans-splicing related 1-like IPR007877 Protein of unknown function DUF707
592	Solyc11g008940.1.1	3093524	3095482	+	Pentatricopeptide repeat-containing protein IPR002885 Pentatricopeptide repeat
593	Solyc11g008950.1.1	3104060	3104254	-	Unknown Protein
594	Solyc11g008960.1.1	3112545	3117930	-	Receptor like kinase, RLK
595	Solyc11g012130.1.1	5057082	5059179	+	Blue copper protein IPR008972 Cupredoxin
596	Solyc11g012140.1.1	5060237	5076822	-	Isoleucyl-tRNA synthetase IPR002300 Aminoacyl-tRNA synthetase, class Ia IPR002301 Isoleucyl-tRNA synthetase, class Ia IPR018353 Isoleucyl-tRNA synthetase
597	Solyc11g012150.1.1	5083236	5090295	-	Transcription initiation factor IIF alpha subunit IPR008851 Transcription initiation factor IIF, alpha subunit
598	Solyc11g012160.1.1	5093400	5099036	+	Fumarylacetoacetase IPR005959 Fumarylacetoacetase
599	Solyc11g012170.1.1	5100692	5102479	+	Unknown Protein
600	Solyc11g012180.1.1	5103016	5103878	-	Acyl carrier protein
601	Solyc11g012190.1.1	5108252	5112002	+	Mannan endo-1 4-beta-mannosidase IPR013781 Glycoside hydrolase, subgroup, catalytic core
602	Solyc11g012200.1.1	5116261	5117322	+	Wax synthase isoform 3
603	Solyc11g012210.1.1	5118643	5119704	+	Wax synthase isoform 3
604	Solyc11g012220.1.1	5123576	5124643	+	Wax synthase isoform 3
605	Solyc11g012230.1.1	5125432	5126493	+	Wax synthase isoform 3
606	Solyc11g012240.1.1	5126823	5127884	-	Wax synthase isoform 3
607	Solyc11g012250.1.1	5130216	5131268	+	Wax synthase isoform 3
608	Solyc11g012260.1.1	5132311	5133645	-	Membrane bound O-acyl transferase MBOAT IPR004299 Membrane bound O-acyl transferase, MBOAT
609	Solyc11g012270.1.1	5136039	5138781	-	RHO protein GDP dissociation inhibitor IPR000406 RHO protein GDP dissociation inhibitor
610	Solyc11g012280.1.1	5141697	5145240	-	Unknown Protein
611	Solyc11g012290.1.1	5148298	5151054	+	SWIB_MDM2 domain containing protein IPR019835 SWIB domain
612	Solyc11g012300.1.1	5151946	5153449	-	Unknown Protein
613	Solyc11g012310.1.1	5159395	5160837	-	Unknown Protein
614	Solyc11g012320.1.1	5177396	5178689	+	Unknown Protein
615	Solyc11g012330.1.1	5182505	5183887	-	Ubiquitin-protein ligase E3 IPR000569 HECT
616	Solyc11g012340.1.1	5195117	5196505	-	Ubiquitin-protein ligase UPL5 IPR000569 HECT
617	Solyc11g012350.1.1	5196609	5196761	+	Unknown Protein
618	Solyc11g012360.1.1	5208388	5212579	+	Sodium-dependent dicarboxylate transporter IPR001898 Sodium_sulphate symporter
619	Solyc11g012370.1.1	5213259	5213663	-	Unknown Protein
620	Solyc11g012380.1.1	5224149	5224592	+	Unknown Protein
621	Solyc11g012390.1.1	5226809	5227070	+	Unknown Protein
622	Solyc11g012400.1.1	5232807	5238814	+	Calcium-binding protein 39 IPR013878 Mo25-like
623	Solyc11g012410.1.1	5242451	5246401	+	Inositol monophosphatase 3 IPR000760 Inositol monophosphatase
624	Solyc11g012420.1.1	5262685	5264885	-	Membrane protein IPR017214 Uncharacterised conserved protein UCP037471
625	Solyc11g012430.1.1	5267363	5267713	-	Unknown Protein
626	Solyc11g012440.1.1	5278466	5280485	+	U-box domain-containing protein 4 IPR011989 Armadillo-like helical
627	Solyc11g012450.1.1	5285131	5287963	-	Predicted transporter IPR003663 Sugar_inositol transporter
628	Solyc11g012460.1.1	5297608	5298810	+	Ras-related protein Rab-25 IPR015595 Rab11-related
629	Solyc11g012470.1.1	5302951	5305498	-	Heterogeneous nuclear ribonucleoprotein A3 IPR000504 RNA recognition motif, RNP-1
630	Solyc11g012480.1.1	5312806	5318311	+	Thymidine kinase IPR001267 Thymidine kinase
631	Solyc11g012490.1.1	5324687	5325926	+	Unknown Protein
632	Solyc11g012500.1.1	5326716	5327739	-	Unknown Protein
633	Solyc11g012510.1.1	5329768	5331396	-	GRAS family transcription factor IPR005202 GRAS transcription factor
634	Solyc11g012520.1.1	5340283	5340663	-	Unknown Protein
635	Solyc11g012530.1.1	5346375	5347115	+	Unknown Protein
636	Solyc11g012540.1.1	5353456	5355147	+	F-box family protein IPR001810 Cyclin-like F-box
637	Solyc11g012550.1.1	5357146	5365080	+	F-box family protein IPR001810 Cyclin-like F-box
638	Solyc11g012560.1.1	5372792	5373607	+	F-box family protein IPR017451 F-box associated type 1
639	Solyc11g012570.1.1	5376206	5377810	-	Pentatricopeptide repeat protein IPR002885 Pentatricopeptide repeat
640	Solyc11g012580.1.1	5379368	5380451	+	Glucan endo-1 3-beta-glucosidase 3 IPR012946 X8
641	Solyc11g012590.1.1	5386531	5389561	+	UPF0497 membrane protein 12 IPR006459 Uncharacterised protein family UPF0497, trans-membrane plant subgroup
642	Solyc11g012600.1.1	5390681	5392234	+	Unknown Protein IPR010580 Ribosome associated membrane RAMP4
643	Solyc11g012610.1.1	5392826	5396227	-	Unknown Protein
644	Solyc11g012620.1.1	5405852	5407973	-	Agenet domain-containing protein _ bromo-adjacent homology (BAH) domain-containing protein-like IPR014002 Tudor-like, plant
645	Solyc11g012630.1.1	5416132	5416332	-	Unknown Protein IPR003656 Zinc finger, BED-type predicted
646	Solyc11g012640.1.1	5423279	5423815	+	Ycf33 protein IPR008470 Protein of unknown function DUF751
647	Solyc11g012650.1.1	5424760	5426139	-	TPD1
